# Supplementary material for: Bupropion hydro­bromide propanol hemisolvate
Source: Acta Crystallogr Sect E Struct Rep Online. 2011 Sep 30;67(Pt 10):o2772. doi: 10.1107/S1600536811037093 (PMC3201450; doi:10.1107/S1600536811037093)
Supplement: Supplementary file 1 [file e-67-o2772-sup1.cif]

##############################################################################
#                                                                            #
# This CIF contains the data in a paper accepted for publication in          #
# Acta Crystallographica Section E. It conforms to the requirements of       #
# Notes for Authors for Acta Crystallographica Section E, and has been       #
# peer reviewed under the auspices of the IUCr Commission on Journals.       #
#                                                                            #
# Full details of the Crystallographic Information File format               #
# are given in the paper "The Crystallographic Information File (CIF):       #
# a New Standard Archive File for Crystallography" by S. R. Hall, F. H.      #
# Allen and I. D. Brown [Acta Cryst. (1991), A47, 655-685].                  #
#                                                                            #
# The current version of the core CIF dictionary is obtainable from          #
# ftp://ftp.iucr.org/pub/cif_core.dic.                                       #
#                                                                            #
# Software is freely available for graphical display of the structure(s)     #
# in this CIF. For information consult the CIF software page                 #
# http://www.iucr.org/resources/cif/software.                                #
#                                                                            #
# This file may be used for bona fide research purposes within the           #
# scientific community so long as proper attribution is given to the journal # 
# article from which it was obtained.                                        #
#                                                                            #
##############################################################################
data_global
_audit_creation_method     SHELXL-97
_journal_date_recd_electronic     2011-09-08
_journal_date_accepted     2011-09-13
_journal_name_full     'Acta Crystallographica, Section E'
_journal_year     2011
_journal_volume     67
_journal_issue     10
_journal_page_first     o2772
_journal_page_last     o2772
_journal_paper_category     QO
_journal_coeditor_code     BX2372
_publ_contact_author_name     'Xiu-Rong Hu'
_publ_contact_author_address
;
Chemistry Department
Zhejiang University
Hangzhou, 310028
People's Republic of China
;
_publ_contact_author_email     'huxiurong@yahoo.com.cn'
_publ_contact_author_fax     '86-571-88273690'
_publ_contact_author_phone     '86-571-88273491'
_publ_section_title
;
Bupropion hydrobromide propanol hemisolvate
;
loop_
    _publ_author_name
    _publ_author_address
    'Min Liu'
;
Chemistry Department
Zhejiang University
Hangzhou, Zhejiang 310028
People's Republic of China
;
    'Xiu-Rong Hu'
;
Chemistry Department
Zhejiang University
Hangzhou, Zhejiang 310028
People's Republic of China
;
    'Jian-Ming Gu'
;
Center of Analysis and Measurement
Zhejiang University
Hangzhou, Zhejiang 310028
People's Republic of China
;
    'Gu-Ping Tang'
;
Chemistry Department
Zhejiang University
Hangzhou, Zhejiang 310028
People's Republic of China
;
data_I
_chemical_name_systematic
;
<i>N</i>-[1-(3-Chlorophenyl)-1-oxopropan-2-yl]-<i>tert</i>-butanaminium
bromide propanol hemisolvate
;
_chemical_name_common     ?
_chemical_formula_moiety     'C13 H19 Cl N O +, Br -, 0.5(C3 H8 O)'
_chemical_formula_sum     'C14.5 H23 Br1 Cl1 N1 O1.5'
_chemical_formula_iupac     'C13 H19 Cl N O +, Br -, 0.5C3 H8 O'
_chemical_formula_weight     350.70
_chemical_melting_point     ?
_symmetry_cell_setting     triclinic
_symmetry_space_group_name_H-M     'P 1'
_symmetry_space_group_name_Hall     'P 1'
loop_
    _symmetry_equiv_pos_as_xyz
    'x, y, z'
_cell_length_a     7.8614(4)
_cell_length_b     9.4100(6)
_cell_length_c     11.8477(7)
_cell_angle_alpha     85.783(2)
_cell_angle_beta     78.159(2)
_cell_angle_gamma     89.450(2)
_cell_volume     855.46(9)
_cell_formula_units_Z     2
_cell_measurement_reflns_used     5965
_cell_measurement_theta_min     3.4
_cell_measurement_theta_max     27.4
_cell_measurement_temperature     296.0(10)
_exptl_crystal_description     'chunk'
_exptl_crystal_colour     'colorless'
_exptl_crystal_size_max     0.46
_exptl_crystal_size_mid     0.28
_exptl_crystal_size_min     0.14
_exptl_crystal_density_diffrn     1.361
_exptl_crystal_density_meas     ?
_exptl_crystal_density_method     'not measured'
_exptl_crystal_F_000     362
_exptl_absorpt_coefficient_mu     2.555
_exptl_absorpt_correction_type     multi-scan
_exptl_absorpt_process_details     '(ABSCOR; Higashi, 1995)'
_exptl_absorpt_correction_T_min     0.361
_exptl_absorpt_correction_T_max     0.647
_exptl_special_details     ?
_diffrn_ambient_temperature     296.0(10)
_diffrn_radiation_type     MoK\a
_diffrn_radiation_wavelength     0.71073
_diffrn_radiation_source     'rolling anode'
_diffrn_radiation_monochromator     graphite
_diffrn_measurement_device_type     'Rigaku R-AXIS RAPID'
_diffrn_measurement_method     \w
_diffrn_detector_area_resol_mean     10.00
_diffrn_reflns_number     8456
_diffrn_reflns_av_R_equivalents     0.0312
_diffrn_reflns_av_sigmaI/netI     0.0530
_diffrn_reflns_theta_min     3.41
_diffrn_reflns_theta_max     27.45
_diffrn_reflns_theta_full     27.45
_diffrn_measured_fraction_theta_max     0.991
_diffrn_measured_fraction_theta_full     0.991
_diffrn_reflns_limit_h_min     -10
_diffrn_reflns_limit_h_max     8
_diffrn_reflns_limit_k_min     -12
_diffrn_reflns_limit_k_max     12
_diffrn_reflns_limit_l_min     -15
_diffrn_reflns_limit_l_max     15
_diffrn_standards_number     ?
_diffrn_standards_interval_count     ?
_diffrn_standards_interval_time     ?
_diffrn_standards_decay_%     ?
_refine_special_details
;
Refinement of <i>F</i>^2^ against ALL reflections. The weighted <i>R</i>-factor
<i>wR</i> and goodness of fit <i>S</i> are based on <i>F</i>^2^, conventional
<i>R</i>-factors <i>R</i> are based on <i>F</i>, with <i>F</i> set to zero for
negative <i>F</i>^2^. The threshold expression of <i>F</i>^2^ >
\s(<i>F</i>^2^) is used only for calculating <i>R</i>-factors(gt) <i>etc</i>.
and is not relevant to the choice of reflections for refinement.
<i>R</i>-factors based on <i>F</i>^2^ are statistically about twice as large
as those based on <i>F</i>, and <i>R</i>- factors based on ALL data will be
even larger.
;
_reflns_number_total     6355
_reflns_number_gt     4179
_reflns_threshold_expression     I>2sigma(I)
_refine_ls_structure_factor_coef     Fsqd
_refine_ls_matrix_type     full
_refine_ls_R_factor_all     0.0942
_refine_ls_R_factor_gt     0.0427
_refine_ls_wR_factor_gt     0.0882
_refine_ls_wR_factor_ref     0.1380
_refine_ls_goodness_of_fit_ref     1.002
_refine_ls_restrained_S_all     1.001
_refine_ls_number_reflns     6355
_refine_ls_number_parameters     354
_refine_ls_number_restraints     77
_refine_ls_hydrogen_treatment     constr
_refine_ls_weighting_scheme     calc
_refine_ls_weighting_details
         'calc w=1/[\s^2^(Fo^2^)+(0.0295P)^2^+2.7500P] where P=(Fo^2^+2Fc^2^)/3'
_atom_sites_solution_hydrogens     geom
_atom_sites_solution_primary     direct
_atom_sites_solution_secondary     difmap
_refine_ls_shift/su_max     0.002
_refine_ls_shift/su_mean     0.002
_refine_diff_density_max     0.742
_refine_diff_density_min     -0.970
_refine_ls_extinction_method     SHELXL
_refine_ls_extinction_coef     0.038(2)
_refine_ls_extinction_expression
                                  'Fc^*^=kFc[1+0.001xFc^2^\l^3^/sin(2\q)]^-1/4^'
_refine_ls_abs_structure_details     'Flack (1983), 2490 Friedel pairs'
_refine_ls_abs_structure_Flack     0.34(3)
loop_
    _atom_type_symbol
    _atom_type_description
    _atom_type_scat_dispersion_real
    _atom_type_scat_dispersion_imag
    _atom_type_scat_source
    'C' 'C' 0.0033 0.0016
                         'International Tables Vol C Tables 4.2.6.8 and 6.1.1.4'
    'H' 'H' 0.0000 0.0000
                         'International Tables Vol C Tables 4.2.6.8 and 6.1.1.4'
    'N' 'N' 0.0061 0.0033
                         'International Tables Vol C Tables 4.2.6.8 and 6.1.1.4'
    'O' 'O' 0.0106 0.0060
                         'International Tables Vol C Tables 4.2.6.8 and 6.1.1.4'
    'Cl' 'Cl' 0.1484 0.1585
                         'International Tables Vol C Tables 4.2.6.8 and 6.1.1.4'
    'Br' 'Br' -0.2901 2.4595
                         'International Tables Vol C Tables 4.2.6.8 and 6.1.1.4'
_computing_data_collection     'PROCESS-AUTO (Rigaku, 2006)'
_computing_cell_refinement     'PROCESS-AUTO (Rigaku, 2006)'
_computing_data_reduction     'CrystalStructure (Rigaku, 2007)'
_computing_structure_solution     'SHELXS97 (Sheldrick, 2008)'
_computing_structure_refinement     'SHELXL97 (Sheldrick, 2008)'
_computing_molecular_graphics     'ORTEP-3 for Windows (Farrugia, 1997)'
_computing_publication_material     'WinGX (Farrugia, 1999)'
loop_
    _atom_site_type_symbol
    _atom_site_label
    _atom_site_fract_x
    _atom_site_fract_y
    _atom_site_fract_z
    _atom_site_U_iso_or_equiv
    _atom_site_adp_type
    _atom_site_calc_flag
    _atom_site_refinement_flags
    _atom_site_occupancy
    _atom_site_symmetry_multiplicity
    _atom_site_disorder_assembly
    _atom_site_disorder_group
    Br Br1A 0.2817(5) 0.0940(4) 0.4424(3) 0.0574(4) Uani d . 1 1 . .
    Br Br1B 0.8907(5) 0.3667(4) 0.2779(3) 0.0577(4) Uani d . 1 1 . .
    Cl Cl1A 0.5787(10) 1.0426(6) -0.1054(6) 0.096(2) Uani d D 1 1 . .
    Cl Cl1B 0.5901(10) 0.4189(6) 0.8270(6) 0.099(2) Uani d D 1 1 . .
    N N1A 0.2948(10) 0.4307(9) 0.3266(6) 0.044(3) Uani d D 1 1 . .
    H H1A1 0.2916 0.3381 0.3520 0.053 Uiso calc R 1 1 . .
    H H1A2 0.1945 0.4498 0.3032 0.053 Uiso calc R 1 1 . .
    O O1A 0.2393(18) 0.6111(14) 0.1487(11) 0.073(4) Uani d . 1 1 . .
    C C5B 0.6396(10) 0.7943(10) 0.6451(12) 0.049(3) Uani d D 1 1 . .
    N N1B 0.8848(10) 1.0271(9) 0.3887(6) 0.041(3) Uani d D 1 1 . .
    H H1B1 0.8891 1.1197 0.3632 0.049 Uiso calc R 1 1 . .
    H H1B2 0.9870 1.0066 0.4091 0.049 Uiso calc R 1 1 . .
    C C7A 0.398(2) 0.5823(16) 0.1472(13) 0.055(4) Uani d . 1 1 . .
    C C8A 0.4388(13) 0.4504(9) 0.2238(8) 0.045(3) Uani d D 1 1 . .
    H H8A 0.5518 0.4593 0.2455 0.054 Uiso calc R 1 1 . .
    O O1B 0.9229(17) 0.8444(14) 0.5699(13) 0.080(4) Uani d . 1 1 . .
    C C10B 0.8749(8) 0.9430(6) 0.2890(6) 0.050(4) Uani d D 1 1 . .
    C C6B 0.670(2) 0.6656(11) 0.7018(12) 0.053(4) Uani d D 1 1 . .
    H H6B 0.7841 0.6344 0.6958 0.063 Uiso calc R 1 1 . .
    C C13A 0.4498(12) 0.4659(13) 0.4839(11) 0.062(4) Uani d D 1 1 . .
    H H13A 0.5548 0.4633 0.4260 0.092 Uiso calc R 1 1 . .
    H H13B 0.4246 0.3723 0.5214 0.092 Uiso calc R 1 1 . .
    H H13C 0.4645 0.5308 0.5401 0.092 Uiso calc R 1 1 . .
    C C1A 0.6250(10) 0.8758(9) -0.0469(12) 0.064(5) Uani d D 1 1 . .
    C C10A 0.2985(8) 0.5161(6) 0.4266(6) 0.051(4) Uani d D 1 1 . .
    C C8B 0.7476(14) 1.0115(9) 0.4957(8) 0.049(3) Uani d D 1 1 . .
    H H8B 0.6371 0.9965 0.4721 0.059 Uiso calc R 1 1 . .
    C C6A 0.500(2) 0.7921(12) 0.0245(13) 0.059(4) Uani d D 1 1 . .
    H H6A 0.3846 0.8209 0.0386 0.071 Uiso calc R 1 1 . .
    C C4B 0.4675(9) 0.8365(11) 0.6632(12) 0.069(4) Uani d D 1 1 . .
    H H4B 0.4410 0.9225 0.6268 0.083 Uiso calc R 1 1 . .
    C C4A 0.7179(8) 0.6209(11) 0.0595(12) 0.058(4) Uani d D 1 1 . .
    H H4A 0.7482 0.5365 0.0963 0.070 Uiso calc R 1 1 . .
    C C11B 0.846(2) 0.7831(7) 0.3252(16) 0.071(5) Uani d D 1 1 . .
    H H11A 0.8494 0.7317 0.2577 0.106 Uiso calc R 1 1 . .
    H H11B 0.7354 0.7690 0.3766 0.106 Uiso calc R 1 1 . .
    H H11C 0.9365 0.7489 0.3638 0.106 Uiso calc R 1 1 . .
    C C5A 0.5463(9) 0.6643(11) 0.0754(12) 0.048(3) Uani d D 1 1 . .
    C C11A 0.321(2) 0.6762(8) 0.3895(15) 0.070(5) Uani d D 1 1 . .
    H H11D 0.4355 0.6937 0.3436 0.105 Uiso calc R 1 1 . .
    H H11E 0.3054 0.7295 0.4569 0.105 Uiso calc R 1 1 . .
    H H11F 0.2361 0.7054 0.3448 0.105 Uiso calc R 1 1 . .
    C C12B 1.0499(12) 0.9757(14) 0.2054(10) 0.061(4) Uani d D 1 1 . .
    H H12A 1.0684 1.0769 0.1948 0.091 Uiso calc R 1 1 . .
    H H12B 1.0482 0.9388 0.1322 0.091 Uiso calc R 1 1 . .
    H H12C 1.1422 0.9317 0.2370 0.091 Uiso calc R 1 1 . .
    C C12A 0.1247(13) 0.4992(16) 0.5144(11) 0.074(5) Uani d D 1 1 . .
    H H12D 0.1256 0.5583 0.5770 0.112 Uiso calc R 1 1 . .
    H H12E 0.1089 0.4015 0.5440 0.112 Uiso calc R 1 1 . .
    H H12F 0.0310 0.5274 0.4770 0.112 Uiso calc R 1 1 . .
    C C13B 0.7260(13) 1.0021(17) 0.2329(11) 0.071(5) Uani d D 1 1 . .
    H H13D 0.7401 1.1032 0.2168 0.107 Uiso calc R 1 1 . .
    H H13E 0.6168 0.9820 0.2849 0.107 Uiso calc R 1 1 . .
    H H13F 0.7284 0.9578 0.1622 0.107 Uiso calc R 1 1 . .
    C C2B 0.3677(10) 0.6293(11) 0.7882(13) 0.070(5) Uani d D 1 1 . .
    H H2B 0.2803 0.5765 0.8381 0.084 Uiso calc R 1 1 . .
    C C7B 0.7805(18) 0.8790(15) 0.5713(13) 0.049(4) Uani d . 1 1 . .
    C C9A 0.433(2) 0.3227(11) 0.1505(11) 0.057(4) Uani d D 1 1 . .
    H H9A1 0.4510 0.2362 0.1946 0.085 Uiso calc R 1 1 . .
    H H9A2 0.5222 0.3333 0.0818 0.085 Uiso calc R 1 1 . .
    H H9A3 0.3214 0.3189 0.1295 0.085 Uiso calc R 1 1 . .
    C C1B 0.5383(12) 0.5830(9) 0.7665(12) 0.067(5) Uani d D 1 1 . .
    C C2A 0.7974(10) 0.8344(13) -0.0634(13) 0.082(6) Uani d D 1 1 . .
    H H2A 0.8830 0.8932 -0.1090 0.098 Uiso calc R 1 1 . .
    C C3B 0.3327(15) 0.7575(12) 0.7325(11) 0.074(5) Uani d D 1 1 . .
    H H3B 0.2191 0.7904 0.7415 0.088 Uiso calc R 1 1 . .
    C C9B 0.728(3) 1.1461(12) 0.5637(12) 0.072(5) Uani d D 1 1 . .
    H H9B1 0.6318 1.1337 0.6283 0.108 Uiso calc R 1 1 . .
    H H9B2 0.7072 1.2269 0.5140 0.108 Uiso calc R 1 1 . .
    H H9B3 0.8325 1.1615 0.5911 0.108 Uiso calc R 1 1 . .
    C C3A 0.8433(17) 0.7064(12) -0.0127(14) 0.089(6) Uani d D 1 1 . .
    H H3A 0.9588 0.6777 -0.0271 0.106 Uiso calc R 1 1 . .
    O O21 0.0850(16) 0.0562(11) 0.7350(9) 0.140(3) Uani d DU 1 1 . .
    H H21 0.0956 0.0584 0.6646 0.211 Uiso calc R 1 1 . .
    C C23 0.016(3) 0.3261(16) 0.9379(14) 0.167(5) Uani d DU 1 1 . .
    H H23A 0.0930 0.3666 0.9807 0.250 Uiso calc R 1 1 . .
    H H23B -0.0973 0.3139 0.9861 0.250 Uiso calc R 1 1 . .
    H H23C 0.0098 0.3888 0.8713 0.250 Uiso calc R 1 1 . .
    C C21 0.142(3) 0.1909(14) 0.7667(10) 0.152(4) Uani d DU 1 1 . .
    H H21A 0.0864 0.2703 0.7323 0.183 Uiso calc R 1 1 . .
    H H21B 0.2673 0.2019 0.7426 0.183 Uiso calc R 1 1 . .
    C C22 0.086(3) 0.1810(15) 0.8990(10) 0.158(4) Uani d DU 1 1 . .
    H H22A 0.1850 0.1546 0.9336 0.190 Uiso calc R 1 1 . .
    H H22B -0.0030 0.1086 0.9240 0.190 Uiso calc R 1 1 . .
loop_
    _atom_site_aniso_label
    _atom_site_aniso_U_11
    _atom_site_aniso_U_22
    _atom_site_aniso_U_33
    _atom_site_aniso_U_12
    _atom_site_aniso_U_13
    _atom_site_aniso_U_23
    Br1A 0.0472(9) 0.0500(9) 0.0750(11) -0.0012(7) -0.0172(8) 0.0093(8)
    Br1B 0.0486(9) 0.0505(9) 0.0743(11) -0.0007(7) -0.0185(8) 0.0109(8)
    Cl1A 0.138(6) 0.060(3) 0.082(4) -0.010(3) -0.018(4) 0.024(3)
    Cl1B 0.150(7) 0.058(3) 0.088(4) -0.022(3) -0.031(4) 0.027(3)
    N1A 0.039(6) 0.041(6) 0.053(7) 0.006(5) -0.013(5) 0.003(5)
    O1A 0.058(8) 0.069(7) 0.084(8) -0.004(6) -0.011(6) 0.031(6)
    C5B 0.047(7) 0.047(8) 0.051(8) 0.005(6) -0.010(6) -0.002(6)
    N1B 0.033(6) 0.042(6) 0.046(6) -0.004(5) -0.006(5) 0.006(5)
    C7A 0.059(9) 0.060(9) 0.053(8) 0.017(7) -0.031(7) 0.000(7)
    C8A 0.039(6) 0.044(7) 0.046(7) 0.002(5) 0.001(5) 0.012(6)
    O1B 0.041(7) 0.075(8) 0.120(10) -0.003(6) -0.021(7) 0.038(8)
    C10B 0.050(9) 0.051(8) 0.052(8) 0.010(7) -0.017(7) -0.011(7)
    C6B 0.073(11) 0.039(7) 0.046(7) -0.007(7) -0.017(7) 0.013(6)
    C13A 0.077(11) 0.046(7) 0.073(10) 0.017(7) -0.039(9) -0.014(7)
    C1A 0.080(13) 0.056(9) 0.052(9) -0.006(9) -0.004(9) -0.003(8)
    C10A 0.043(9) 0.047(8) 0.059(8) -0.008(7) -0.005(7) -0.002(7)
    C8B 0.035(6) 0.048(7) 0.066(9) 0.004(5) -0.018(6) 0.002(6)
    C6A 0.056(10) 0.060(9) 0.057(8) -0.005(8) -0.003(7) -0.005(7)
    C4B 0.096(11) 0.045(7) 0.066(9) -0.025(7) -0.016(8) 0.010(6)
    C4A 0.029(5) 0.070(8) 0.066(8) 0.016(5) 0.007(5) 0.000(7)
    C11B 0.078(12) 0.046(8) 0.095(12) 0.025(7) -0.029(9) -0.014(8)
    C5A 0.050(7) 0.047(7) 0.049(8) -0.004(6) -0.021(6) 0.003(6)
    C11A 0.066(10) 0.047(8) 0.091(11) -0.021(7) -0.002(9) -0.006(8)
    C12B 0.059(8) 0.067(7) 0.045(6) 0.034(6) 0.017(6) -0.011(6)
    C12A 0.070(9) 0.066(8) 0.093(10) -0.024(7) -0.034(8) 0.008(7)
    C13B 0.048(9) 0.112(13) 0.058(9) 0.005(8) -0.019(7) -0.015(9)
    C2B 0.089(13) 0.061(10) 0.059(9) -0.024(9) -0.011(8) -0.001(8)
    C7B 0.032(7) 0.046(7) 0.061(8) -0.018(6) 0.004(6) 0.014(6)
    C9A 0.064(9) 0.040(6) 0.059(8) -0.002(6) 0.000(7) 0.011(6)
    C1B 0.109(16) 0.043(8) 0.045(8) -0.021(9) -0.011(9) 0.013(7)
    C2A 0.090(15) 0.069(11) 0.067(10) -0.020(10) 0.030(9) 0.001(9)
    C3B 0.049(9) 0.091(13) 0.074(11) -0.011(9) 0.008(8) -0.019(9)
    C9B 0.097(14) 0.066(9) 0.048(7) 0.014(9) -0.004(8) -0.007(7)
    C3A 0.075(13) 0.062(10) 0.107(14) -0.004(9) 0.028(10) 0.010(10)
    O21 0.176(9) 0.144(8) 0.092(6) 0.003(7) -0.009(6) -0.006(5)
    C23 0.241(12) 0.138(11) 0.104(8) 0.023(11) 0.000(9) 0.007(8)
    C21 0.218(10) 0.127(9) 0.100(7) 0.019(9) -0.009(7) 0.006(6)
    C22 0.234(10) 0.133(10) 0.097(7) 0.018(9) -0.013(8) -0.005(6)
_geom_special_details
;
All e.s.d.'s (except the e.s.d. in the dihedral angle between two l.s. planes)
are estimated using the full covariance matrix. The cell e.s.d.'s are taken
into account individually in the estimation of e.s.d.'s in distances, angles
and torsion angles; correlations between e.s.d.'s in cell parameters are only
used when they are defined by crystal symmetry. An approximate (isotropic)
treatment of cell e.s.d.'s is used for estimating e.s.d.'s involving l.s.
planes.
;
loop_
    _geom_bond_atom_site_label_1
    _geom_bond_atom_site_label_2
    _geom_bond_site_symmetry_2
    _geom_bond_distance
    _geom_bond_publ_flag
    Cl1A C1A . 1.735(11) ?
    Cl1B C1B . 1.735(11) ?
    N1A C8A . 1.485(12) ?
    N1A C10A . 1.485(10) ?
    N1A H1A1 . 0.9000 ?
    N1A H1A2 . 0.9000 ?
    O1A C7A . 1.271(19) ?
    C5B C4B . 1.385(12) ?
    C5B C6B . 1.384(16) ?
    C5B C7B . 1.464(15) ?
    N1B C10B . 1.485(10) ?
    N1B C8B . 1.485(12) ?
    N1B H1B1 . 0.9000 ?
    N1B H1B2 . 0.9000 ?
    C7A C5A . 1.481(19) ?
    C7A C8A . 1.553(17) ?
    C8A C9A . 1.540(14) ?
    C8A H8A . 0.9800 ?
    O1B C7B . 1.160(18) ?
    C10B C13B . 1.541(13) ?
    C10B C11B . 1.540(10) ?
    C10B C12B . 1.540(12) ?
    C6B C1B . 1.367(17) ?
    C6B H6B . 0.9300 ?
    C13A C10A . 1.540(12) ?
    C13A H13A . 0.9600 ?
    C13A H13B . 0.9600 ?
    C13A H13C . 0.9600 ?
    C1A C6A . 1.370(16) ?
    C1A C2A . 1.385(12) ?
    C10A C11A . 1.540(11) ?
    C10A C12A . 1.540(12) ?
    C8B C7B . 1.532(17) ?
    C8B C9B . 1.540(15) ?
    C8B H8B . 0.9800 ?
    C6A C5A . 1.385(17) ?
    C6A H6A . 0.9300 ?
    C4B C3B . 1.385(16) ?
    C4B H4B . 0.9300 ?
    C4A C3A . 1.385(17) ?
    C4A C5A . 1.385(11) ?
    C4A H4A . 0.9300 ?
    C11B H11A . 0.9601 ?
    C11B H11B . 0.9601 ?
    C11B H11C . 0.9601 ?
    C11A H11D . 0.9601 ?
    C11A H11E . 0.9601 ?
    C11A H11F . 0.9601 ?
    C12B H12A . 0.9600 ?
    C12B H12B . 0.9600 ?
    C12B H12C . 0.9600 ?
    C12A H12D . 0.9600 ?
    C12A H12E . 0.9600 ?
    C12A H12F . 0.9600 ?
    C13B H13D . 0.9600 ?
    C13B H13E . 0.9600 ?
    C13B H13F . 0.9600 ?
    C2B C3B . 1.385(16) ?
    C2B C1B . 1.385(13) ?
    C2B H2B . 0.9300 ?
    C9A H9A1 . 0.9600 ?
    C9A H9A2 . 0.9600 ?
    C9A H9A3 . 0.9600 ?
    C2A C3A . 1.385(17) ?
    C2A H2A . 0.9300 ?
    C3B H3B . 0.9300 ?
    C9B H9B1 . 0.9600 ?
    C9B H9B2 . 0.9600 ?
    C9B H9B3 . 0.9600 ?
    C3A H3A . 0.9300 ?
    O21 C21 . 1.449(18) ?
    O21 H21 . 0.8200 ?
    C23 C22 . 1.530(19) ?
    C23 H23A . 0.9600 ?
    C23 H23B . 0.9600 ?
    C23 H23C . 0.9600 ?
    C21 C22 . 1.535(17) ?
    C21 H21A . 0.9700 ?
    C21 H21B . 0.9700 ?
    C22 H22A . 0.9700 ?
    C22 H22B . 0.9700 ?
loop_
    _geom_angle_atom_site_label_1
    _geom_angle_atom_site_label_2
    _geom_angle_atom_site_label_3
    _geom_angle_site_symmetry_1
    _geom_angle_site_symmetry_3
    _geom_angle
    _geom_angle_publ_flag
    C8A N1A C10A . . 118.2(8) ?
    C8A N1A H1A1 . . 107.8 ?
    C10A N1A H1A1 . . 107.8 ?
    C8A N1A H1A2 . . 107.8 ?
    C10A N1A H1A2 . . 107.8 ?
    H1A1 N1A H1A2 . . 107.1 ?
    C4B C5B C6B . . 115.4(11) ?
    C4B C5B C7B . . 122.8(10) ?
    C6B C5B C7B . . 121.9(10) ?
    C10B N1B C8B . . 120.2(8) ?
    C10B N1B H1B1 . . 107.3 ?
    C8B N1B H1B1 . . 107.3 ?
    C10B N1B H1B2 . . 107.3 ?
    C8B N1B H1B2 . . 107.3 ?
    H1B1 N1B H1B2 . . 106.9 ?
    O1A C7A C5A . . 124.3(12) ?
    O1A C7A C8A . . 117.8(13) ?
    C5A C7A C8A . . 117.9(11) ?
    N1A C8A C9A . . 107.1(9) ?
    N1A C8A C7A . . 108.5(10) ?
    C9A C8A C7A . . 105.0(10) ?
    N1A C8A H8A . . 112.0 ?
    C9A C8A H8A . . 111.9 ?
    C7A C8A H8A . . 112.0 ?
    N1B C10B C13B . . 108.6(8) ?
    N1B C10B C11B . . 112.0(9) ?
    C13B C10B C11B . . 110.3(10) ?
    N1B C10B C12B . . 103.2(7) ?
    C13B C10B C12B . . 109.3(9) ?
    C11B C10B C12B . . 113.1(10) ?
    C1B C6B C5B . . 122.1(12) ?
    C1B C6B H6B . . 119.0 ?
    C5B C6B H6B . . 119.0 ?
    C10A C13A H13A . . 109.5 ?
    C10A C13A H13B . . 109.5 ?
    H13A C13A H13B . . 109.5 ?
    C10A C13A H13C . . 109.5 ?
    H13A C13A H13C . . 109.5 ?
    H13B C13A H13C . . 109.5 ?
    C6A C1A C2A . . 119.5(8) ?
    C6A C1A Cl1A . . 122.1(7) ?
    C2A C1A Cl1A . . 118.0(8) ?
    N1A C10A C11A . . 111.6(9) ?
    N1A C10A C12A . . 109.8(7) ?
    C11A C10A C12A . . 106.6(9) ?
    N1A C10A C13A . . 109.4(8) ?
    C11A C10A C13A . . 109.1(10) ?
    C12A C10A C13A . . 110.3(9) ?
    N1B C8B C7B . . 110.4(9) ?
    N1B C8B C9B . . 112.6(9) ?
    C7B C8B C9B . . 111.6(11) ?
    N1B C8B H8B . . 107.3 ?
    C7B C8B H8B . . 107.3 ?
    C9B C8B H8B . . 107.3 ?
    C1A C6A C5A . . 119.7(12) ?
    C1A C6A H6A . . 120.1 ?
    C5A C6A H6A . . 120.1 ?
    C5B C4B C3B . . 123.5(11) ?
    C5B C4B H4B . . 118.3 ?
    C3B C4B H4B . . 118.3 ?
    C3A C4A C5A . . 118.3(12) ?
    C3A C4A H4A . . 120.9 ?
    C5A C4A H4A . . 120.9 ?
    C10B C11B H11A . . 109.5 ?
    C10B C11B H11B . . 109.5 ?
    H11A C11B H11B . . 109.5 ?
    C10B C11B H11C . . 109.5 ?
    H11A C11B H11C . . 109.5 ?
    H11B C11B H11C . . 109.5 ?
    C6A C5A C4A . . 121.5(11) ?
    C6A C5A C7A . . 114.1(10) ?
    C4A C5A C7A . . 124.4(10) ?
    C10A C11A H11D . . 109.5 ?
    C10A C11A H11E . . 109.5 ?
    H11D C11A H11E . . 109.5 ?
    C10A C11A H11F . . 109.5 ?
    H11D C11A H11F . . 109.5 ?
    H11E C11A H11F . . 109.5 ?
    C10B C12B H12A . . 109.5 ?
    C10B C12B H12B . . 109.5 ?
    H12A C12B H12B . . 109.5 ?
    C10B C12B H12C . . 109.5 ?
    H12A C12B H12C . . 109.5 ?
    H12B C12B H12C . . 109.5 ?
    C10A C12A H12D . . 109.5 ?
    C10A C12A H12E . . 109.5 ?
    H12D C12A H12E . . 109.5 ?
    C10A C12A H12F . . 109.5 ?
    H12D C12A H12F . . 109.5 ?
    H12E C12A H12F . . 109.5 ?
    C10B C13B H13D . . 109.5 ?
    C10B C13B H13E . . 109.5 ?
    H13D C13B H13E . . 109.5 ?
    C10B C13B H13F . . 109.4 ?
    H13D C13B H13F . . 109.5 ?
    H13E C13B H13F . . 109.5 ?
    C3B C2B C1B . . 117.2(10) ?
    C3B C2B H2B . . 121.4 ?
    C1B C2B H2B . . 121.4 ?
    O1B C7B C5B . . 118.7(13) ?
    O1B C7B C8B . . 118.6(11) ?
    C5B C7B C8B . . 122.7(11) ?
    C8A C9A H9A1 . . 109.5 ?
    C8A C9A H9A2 . . 109.5 ?
    H9A1 C9A H9A2 . . 109.5 ?
    C8A C9A H9A3 . . 109.5 ?
    H9A1 C9A H9A3 . . 109.5 ?
    H9A2 C9A H9A3 . . 109.5 ?
    C6B C1B C2B . . 121.9(8) ?
    C6B C1B Cl1B . . 118.3(8) ?
    C2B C1B Cl1B . . 119.8(8) ?
    C1A C2A C3A . . 120.6(11) ?
    C1A C2A H2A . . 119.7 ?
    C3A C2A H2A . . 119.7 ?
    C2B C3B C4B . . 119.7(12) ?
    C2B C3B H3B . . 120.1 ?
    C4B C3B H3B . . 120.1 ?
    C8B C9B H9B1 . . 109.5 ?
    C8B C9B H9B2 . . 109.5 ?
    H9B1 C9B H9B2 . . 109.5 ?
    C8B C9B H9B3 . . 109.5 ?
    H9B1 C9B H9B3 . . 109.5 ?
    H9B2 C9B H9B3 . . 109.5 ?
    C4A C3A C2A . . 120.3(13) ?
    C4A C3A H3A . . 119.9 ?
    C2A C3A H3A . . 119.9 ?
    C21 O21 H21 . . 109.5 ?
    C22 C23 H23A . . 109.5 ?
    C22 C23 H23B . . 109.5 ?
    H23A C23 H23B . . 109.5 ?
    C22 C23 H23C . . 109.5 ?
    H23A C23 H23C . . 109.5 ?
    H23B C23 H23C . . 109.5 ?
    O21 C21 C22 . . 103.6(11) ?
    O21 C21 H21A . . 111.1 ?
    C22 C21 H21A . . 111.0 ?
    O21 C21 H21B . . 111.0 ?
    C22 C21 H21B . . 111.0 ?
    H21A C21 H21B . . 109.0 ?
    C21 C22 C23 . . 109.0(11) ?
    C21 C22 H22A . . 109.9 ?
    C23 C22 H22A . . 109.9 ?
    C21 C22 H22B . . 109.9 ?
    C23 C22 H22B . . 109.9 ?
    H22A C22 H22B . . 108.3 ?
loop_
    _geom_torsion_atom_site_label_1
    _geom_torsion_atom_site_label_2
    _geom_torsion_atom_site_label_3
    _geom_torsion_atom_site_label_4
    _geom_torsion_site_symmetry_1
    _geom_torsion_site_symmetry_2
    _geom_torsion_site_symmetry_3
    _geom_torsion_site_symmetry_4
    _geom_torsion
    _geom_torsion_publ_flag
    C10A N1A C8A C9A . . . . 163.9(10) ?
    C10A N1A C8A C7A . . . . -83.3(12) ?
    O1A C7A C8A N1A . . . . -30.1(17) ?
    C5A C7A C8A N1A . . . . 151.2(12) ?
    O1A C7A C8A C9A . . . . 84.1(16) ?
    C5A C7A C8A C9A . . . . -94.6(14) ?
    C8B N1B C10B C13B . . . . 71.2(11) ?
    C8B N1B C10B C11B . . . . -50.9(13) ?
    C8B N1B C10B C12B . . . . -172.9(10) ?
    C4B C5B C6B C1B . . . . 3(2) ?
    C7B C5B C6B C1B . . . . -176.9(16) ?
    C8A N1A C10A C11A . . . . 52.4(12) ?
    C8A N1A C10A C12A . . . . 170.4(10) ?
    C8A N1A C10A C13A . . . . -68.4(11) ?
    C10B N1B C8B C7B . . . . 81.1(13) ?
    C10B N1B C8B C9B . . . . -153.4(11) ?
    C2A C1A C6A C5A . . . . -3(3) ?
    Cl1A C1A C6A C5A . . . . -175.4(12) ?
    C6B C5B C4B C3B . . . . 0(2) ?
    C7B C5B C4B C3B . . . . 179.8(15) ?
    C1A C6A C5A C4A . . . . 2(2) ?
    C1A C6A C5A C7A . . . . -178.1(15) ?
    C3A C4A C5A C6A . . . . -2(2) ?
    C3A C4A C5A C7A . . . . 178.3(16) ?
    O1A C7A C5A C6A . . . . 11(2) ?
    C8A C7A C5A C6A . . . . -170.2(13) ?
    O1A C7A C5A C4A . . . . -169.4(16) ?
    C8A C7A C5A C4A . . . . 9(2) ?
    C4B C5B C7B O1B . . . . 172.1(16) ?
    C6B C5B C7B O1B . . . . -8(2) ?
    C4B C5B C7B C8B . . . . -8(2) ?
    C6B C5B C7B C8B . . . . 171.9(13) ?
    N1B C8B C7B O1B . . . . 31.9(19) ?
    C9B C8B C7B O1B . . . . -94.2(18) ?
    N1B C8B C7B C5B . . . . -148.0(13) ?
    C9B C8B C7B C5B . . . . 85.9(17) ?
    C5B C6B C1B C2B . . . . -6(3) ?
    C5B C6B C1B Cl1B . . . . 176.3(12) ?
    C3B C2B C1B C6B . . . . 6(3) ?
    C3B C2B C1B Cl1B . . . . -176.5(12) ?
    C6A C1A C2A C3A . . . . 3(3) ?
    Cl1A C1A C2A C3A . . . . 176.0(14) ?
    C1B C2B C3B C4B . . . . -3(2) ?
    C5B C4B C3B C2B . . . . 0(2) ?
    C5A C4A C3A C2A . . . . 3(3) ?
    C1A C2A C3A C4A . . . . -3(3) ?
    O21 C21 C22 C23 . . . . -140.0(16) ?
loop_
    _geom_hbond_atom_site_label_D
    _geom_hbond_atom_site_label_H
    _geom_hbond_atom_site_label_A
    _geom_hbond_site_symmetry_A
    _geom_hbond_distance_DH
    _geom_hbond_distance_HA
    _geom_hbond_distance_DA
    _geom_hbond_angle_DHA
    N1A H1A1 Br1A . 0.90 2.46 3.353(9) 173.7
    N1A H1A2 Br1B 1_455 0.90 2.60 3.410(9) 149.8
    N1B H1B1 Br1B 1_565 0.90 2.46 3.362(9) 174.7
    N1B H1B2 Br1A 1_665 0.90 2.58 3.383(9) 148.9
    O21 H21 Br1A . 0.82 2.73 3.487(10) 153.4
