# Supplementary material for: Bupropion hydro­bromide propanol hemisolvate
Source: Acta Crystallogr Sect E Struct Rep Online. 2011 Sep 30;67(Pt 10):o2772. doi: 10.1107/S1600536811037093 (PMC3201450; doi:10.1107/S1600536811037093)
Supplement: Supplementary file 2 [file e-67-o2772-Isup2.hkl]

#
# h,k,l, Fc-squared, Fo-squared, sigma(Fo-squared) and status flag
#
data_I
_shelx_title ' bup-f51 in P 1'
_shelx_refln_list_code          4
_shelx_F_calc_maximum      125.10
_exptl_crystal_F_000       362.00
_reflns_d_resolution_high  0.7710
 
loop_
 _symmetry_equiv_pos_as_xyz
 'x, y, z'
 
_cell_length_a     7.8614
_cell_length_b     9.4100
_cell_length_c    11.8477
_cell_angle_alpha  85.783
_cell_angle_beta   78.159
_cell_angle_gamma  89.450
 
_shelx_F_squared_multiplier     1.000
 
loop_
 _refln_index_h
 _refln_index_k
 _refln_index_l
 _refln_F_squared_calc
 _refln_F_squared_meas
 _refln_F_squared_sigma
 _refln_observed_status
  -3  -3 -15       11.95       -1.95      8.74 o
  -2  -3 -15        0.05        0.98      6.07 o
  -1  -3 -15       10.86        8.51     12.65 o
  -3  -2 -15        4.79       17.53     11.56 o
  -2  -2 -15        0.53        0.85      6.81 o
  -1  -2 -15        5.30       23.07     10.09 o
  -4  -1 -15        2.11        3.42      8.64 o
  -3  -1 -15        1.33        3.01     11.36 o
  -2  -1 -15        4.89      -14.38     14.38 o
  -1  -1 -15        6.68       30.02     10.27 o
   0  -1 -15        6.48       25.44      8.71 o
  -4   0 -15        5.34        5.67      9.83 o
  -3   0 -15        3.33        1.52      6.40 o
  -2   0 -15        5.22        1.50      5.96 o
  -1   0 -15       13.88       36.77     10.20 o
  -3   1 -15       10.51        0.98      5.27 o
  -2   1 -15        0.03       -0.57      8.56 o
  -1   1 -15        3.67        7.68      5.95 o
  -4  -5 -14        0.28        0.40     10.25 o
  -3  -5 -14        7.16       -3.32      8.49 o
  -2  -5 -14        2.46        1.68      7.96 o
  -1  -5 -14        2.12        1.19      4.37 o
   0  -5 -14       10.23       -0.97      6.16 o
  -5  -4 -14       10.62       -0.04      6.46 o
  -4  -4 -14        2.14        0.93     12.29 o
  -3  -4 -14        2.98       -0.30      6.18 o
  -2  -4 -14        4.33       -0.34      6.33 o
  -1  -4 -14        0.58       -1.79      6.42 o
   0  -4 -14       11.78        1.46     17.31 o
   1  -4 -14        0.30       -9.16      9.16 o
  -5  -3 -14        0.37        3.98      9.91 o
  -4  -3 -14        5.43       10.46     10.75 o
  -3  -3 -14        5.80        2.27     12.42 o
  -2  -3 -14        5.80       -0.53     11.01 o
  -1  -3 -14        5.41       -2.42     10.37 o
   0  -3 -14        3.85       -2.96      6.35 o
   1  -3 -14        4.90        5.81      7.43 o
  -5  -2 -14        5.10        6.68      9.97 o
  -4  -2 -14        0.32       -1.27      7.50 o
  -3  -2 -14       44.05       65.50     15.06 o
  -2  -2 -14        2.86        0.65      5.81 o
  -1  -2 -14       10.28       29.56     11.51 o
   0  -2 -14        1.50       23.14      5.81 o
   1  -2 -14        1.00       11.90      5.84 o
   2  -2 -14       10.05        6.86     12.17 o
  -5  -1 -14       33.25       38.37     20.62 o
  -4  -1 -14        2.29       -0.20      5.64 o
  -3  -1 -14       10.37       14.29      9.56 o
  -2  -1 -14        7.21       -0.43      4.56 o
  -1  -1 -14        0.78       23.25      8.93 o
   0  -1 -14        9.10       16.17      7.44 o
   1  -1 -14        1.62       -1.67      4.76 o
   2  -1 -14        7.20        9.08      6.88 o
  -5   0 -14        6.31        6.63      9.44 o
  -4   0 -14        3.84        3.13     11.79 o
  -3   0 -14        2.38       -3.16      7.23 o
  -2   0 -14       23.84        1.62      5.35 o
  -1   0 -14        8.99       21.35      8.37 o
   0   0 -14       14.00        6.21      5.84 o
   1   0 -14       13.35       17.49      7.77 o
   2   0 -14        3.88       -1.96      3.09 o
  -5   1 -14        1.12       -0.86      7.17 o
  -4   1 -14       14.84       21.31     10.63 o
  -3   1 -14       33.79       -1.21      5.69 o
  -2   1 -14       16.20        0.89      4.05 o
  -1   1 -14        0.65        0.69      4.42 o
   0   1 -14       13.66       18.73     13.29 o
   1   1 -14        6.35        9.56      7.53 o
  -5   2 -14       13.59        9.76     19.17 o
  -4   2 -14        8.84       -3.05      8.16 o
  -3   2 -14       13.13       -0.30      3.83 o
  -2   2 -14       17.62        1.74      4.65 o
  -1   2 -14       70.76       65.63     20.12 o
   0   2 -14        0.77       -1.67      3.42 o
   1   2 -14        0.27        1.13      3.32 o
  -4   3 -14        3.41       -0.85     10.34 o
  -3   3 -14        2.32       -2.61      7.48 o
  -2   3 -14        4.37        1.32      5.15 o
  -1   3 -14        0.74        0.88      4.37 o
   0   3 -14        3.85        2.68      4.15 o
  -3   4 -14        6.09        0.85      5.31 o
  -2   4 -14       25.24        0.02      2.67 o
  -1   4 -14       17.92        9.58     10.72 o
  -3  -7 -13        1.40       -0.89     11.85 o
  -2  -7 -13        8.64        0.62      6.67 o
  -1  -7 -13        0.63        0.27      6.24 o
  -4  -6 -13        3.15       -0.89      7.54 o
  -3  -6 -13        1.99        1.00      7.20 o
  -2  -6 -13        2.51       -0.01     11.78 o
  -1  -6 -13        5.49        1.06      9.08 o
   0  -6 -13        0.54      -16.31     16.31 o
   1  -6 -13        0.27       -1.53      6.73 o
  -5  -5 -13       21.72        0.36     29.50 o
  -4  -5 -13        2.69       -1.55      7.25 o
  -3  -5 -13       12.39       -0.34      6.75 o
  -2  -5 -13        2.67       -1.45      6.46 o
  -1  -5 -13       10.43       -0.05      5.02 o
   0  -5 -13        9.13        0.85      5.62 o
   1  -5 -13        0.24       14.34      7.63 o
   2  -5 -13       16.90       13.96     15.94 o
  -6  -4 -13        7.78       -0.19     12.13 o
  -5  -4 -13       21.20        0.86     26.27 o
  -4  -4 -13        0.32       -0.26      6.40 o
  -3  -4 -13       12.04        1.05      7.10 o
  -2  -4 -13       10.77        1.62      6.96 o
  -1  -4 -13        0.99        0.27      5.85 o
   0  -4 -13        3.27       -0.85      5.73 o
   1  -4 -13        0.85        1.75     10.49 o
   2  -4 -13       12.14       29.87      9.64 o
  -6  -3 -13        4.34        0.55      8.06 o
  -5  -3 -13        1.89       -2.40      8.71 o
  -4  -3 -13       17.22        9.79     10.97 o
  -3  -3 -13        0.45        1.86      7.03 o
  -2  -3 -13       12.14       -2.11      4.36 o
  -1  -3 -13       29.56       -0.60      4.85 o
   0  -3 -13       24.03       42.70     18.14 o
   1  -3 -13        2.85        2.86      5.55 o
   2  -3 -13        1.98        2.90      7.73 o
   3  -3 -13        6.05       10.30      6.96 o
  -6  -2 -13       20.65        0.24      6.29 o
  -5  -2 -13        0.32        2.55      8.13 o
  -4  -2 -13       27.71       45.14     19.17 o
  -3  -2 -13       14.18       20.01     10.03 o
  -2  -2 -13        0.34        6.21      8.09 o
  -1  -2 -13       15.34        1.02     18.29 o
   0  -2 -13        2.15        4.87      6.24 o
   1  -2 -13       11.58       11.90     12.65 o
   2  -2 -13       11.16       18.77      7.15 o
   3  -2 -13        0.97       -2.22      4.24 o
  -7  -1 -13        0.22       -0.65      8.06 o
  -6  -1 -13        1.52       -1.09     12.25 o
  -5  -1 -13       37.98       26.24     12.20 o
  -4  -1 -13        2.92        8.68      8.68 o
  -3  -1 -13       48.82       57.10     18.03 o
  -2  -1 -13       15.85        9.35     12.76 o
  -1  -1 -13       36.50       39.28      9.59 o
   0  -1 -13       10.24       11.20      7.78 o
   1  -1 -13        0.13       -3.26      4.81 o
   2  -1 -13       11.36       15.37      6.23 o
   3  -1 -13        5.79        9.53      5.36 o
  -7   0 -13       40.61       40.78     30.80 o
  -6   0 -13       15.79        2.51      9.08 o
  -5   0 -13       19.30       25.98     11.88 o
  -4   0 -13       18.47       31.85     11.08 o
  -3   0 -13       35.10       32.63     10.19 o
  -2   0 -13        2.98        9.49      6.99 o
  -1   0 -13        0.83        1.68      4.90 o
   0   0 -13       23.26       30.57      8.95 o
   1   0 -13       19.20       24.12     12.05 o
   2   0 -13        2.41        5.50      7.59 o
   3   0 -13        3.37        1.26      3.51 o
  -6   1 -13       22.00       24.12     14.20 o
  -5   1 -13        1.99        8.41     17.05 o
  -4   1 -13       42.45       53.64     13.92 o
  -3   1 -13        2.74       -5.41      5.41 o
  -2   1 -13        0.60        4.33      5.73 o
  -1   1 -13       98.36      138.81     14.34 o
   0   1 -13       30.77       44.46      9.73 o
   1   1 -13        6.05        3.71      3.40 o
   2   1 -13        4.88       12.96      4.06 o
  -6   2 -13       44.35       40.28     15.64 o
  -5   2 -13        6.17        6.74      9.73 o
  -4   2 -13       25.11       30.13     20.37 o
  -3   2 -13       59.29       90.26     13.30 o
  -2   2 -13       15.99       16.54      5.99 o
  -1   2 -13       20.94       15.57      7.67 o
   0   2 -13       52.38       52.72     15.52 o
   1   2 -13       21.30       11.86      6.32 o
   2   2 -13        9.14       10.67      3.41 o
  -6   3 -13        8.74       10.25     11.32 o
  -5   3 -13        7.25       12.12     10.81 o
  -4   3 -13        6.12       -0.19      4.50 o
  -3   3 -13       41.72       -0.75     18.98 o
  -2   3 -13        1.69       -1.90      3.91 o
  -1   3 -13       14.40        9.90      6.68 o
   0   3 -13        8.25       11.74      5.19 o
   1   3 -13        1.60        5.43      3.82 o
  -5   4 -13       17.84       -0.15      4.75 o
  -4   4 -13       31.35       -0.05      3.72 o
  -3   4 -13        3.18        0.07      3.01 o
  -2   4 -13       27.41       26.18      6.74 o
  -1   4 -13       43.19       39.83     10.11 o
   0   4 -13       17.09       18.44      8.84 o
  -4   5 -13       27.08       10.92     10.55 o
  -3   5 -13        5.15        4.40      5.37 o
  -2   5 -13       30.27       32.87      9.28 o
  -1   5 -13        7.19        7.61      3.55 o
   0   5 -13        0.96        1.51      1.86 o
  -3  -8 -12        8.67       -0.26      6.07 o
  -2  -8 -12        0.91       -0.81      6.13 o
  -1  -8 -12        0.21        2.44      7.91 o
   0  -8 -12        6.32       12.00     10.73 o
  -5  -7 -12       16.09        0.63      9.49 o
  -4  -7 -12        0.11        5.58      6.96 o
  -3  -7 -12        2.16        0.35     11.76 o
  -2  -7 -12       19.44       -2.53      7.84 o
  -1  -7 -12        0.19       -2.27      6.76 o
   0  -7 -12       26.73       35.90     13.36 o
   1  -7 -12        0.17       11.57      9.29 o
  -6  -6 -12        0.56        4.20     12.32 o
  -5  -6 -12        1.46        0.12      8.90 o
  -4  -6 -12       14.07        1.47      7.73 o
  -3  -6 -12        7.64        3.25     13.10 o
  -2  -6 -12        2.87       -1.18      6.66 o
  -1  -6 -12        7.98       -0.39      5.73 o
   0  -6 -12        2.40        1.51     10.95 o
   1  -6 -12        0.56       10.48      8.09 o
   2  -6 -12        0.39       15.52     10.11 o
  -6  -5 -12       20.83        0.39     15.91 o
  -5  -5 -12        0.82        0.08      7.26 o
  -4  -5 -12        1.14        2.30      8.63 o
  -3  -5 -12       72.81       -2.75     17.23 o
  -2  -5 -12       23.66       -0.07     10.84 o
  -1  -5 -12        6.78       -0.16      8.96 o
   0  -5 -12       10.52       -1.31      5.90 o
   1  -5 -12       14.17       25.10      9.94 o
   2  -5 -12       16.43       12.87     10.17 o
   3  -5 -12        0.78        2.35      4.01 o
  -7  -4 -12        3.80        1.05      6.70 o
  -6  -4 -12       15.97        0.86     14.30 o
  -5  -4 -12       20.59        1.34     14.46 o
  -4  -4 -12        8.72       -0.57      6.39 o
  -3  -4 -12       27.31        0.08      5.94 o
  -2  -4 -12       12.31       -1.00      6.22 o
  -1  -4 -12        7.65        0.68      5.21 o
   0  -4 -12       18.78        1.48      5.00 o
   1  -4 -12        2.73        0.41      5.09 o
   2  -4 -12        3.64       14.42      7.23 o
   3  -4 -12       21.72       24.77     16.34 o
  -7  -3 -12       14.98       -0.13     10.35 o
  -6  -3 -12        0.13        0.35      9.17 o
  -5  -3 -12       18.42        0.71     12.43 o
  -4  -3 -12       19.93       28.05     11.72 o
  -3  -3 -12        9.69       17.50      9.82 o
  -2  -3 -12       75.66       82.63     16.66 o
  -1  -3 -12        1.68        2.37      5.69 o
   0  -3 -12       16.17       16.43      9.55 o
   1  -3 -12       37.63       41.08     10.27 o
   2  -3 -12        7.77        8.95      6.50 o
   3  -3 -12        0.38       -3.52      5.36 o
   4  -3 -12        2.43       -0.53      4.58 o
  -7  -2 -12        6.63       -0.40     21.87 o
  -6  -2 -12       38.90        1.47     16.54 o
  -5  -2 -12       21.54       22.10      6.99 o
  -4  -2 -12       49.57       72.99     13.89 o
  -3  -2 -12        0.10       -1.47      5.80 o
  -2  -2 -12        6.21       16.53     10.06 o
  -1  -2 -12       11.38       26.53     10.07 o
   0  -2 -12        1.99        4.80     11.34 o
   1  -2 -12       54.73       80.17     11.32 o
   2  -2 -12        0.14       -3.11      3.63 o
   3  -2 -12        6.57        1.39      4.44 o
   4  -2 -12        0.48        0.61      2.88 o
  -7  -1 -12        0.93       -0.62     11.98 o
  -6  -1 -12       51.55       95.21     16.81 o
  -5  -1 -12        0.79        1.90      5.14 o
  -4  -1 -12        0.22       -7.72      7.72 o
  -3  -1 -12      176.71      231.45     21.19 o
  -2  -1 -12        0.32        8.76      7.23 o
  -1  -1 -12      127.41      152.98     16.29 o
   0  -1 -12       33.47       50.59     10.21 o
   1  -1 -12       18.36       19.83     11.10 o
   2  -1 -12       17.40       13.93     10.17 o
   3  -1 -12        2.83        3.00      7.37 o
   4  -1 -12       18.32       13.06      5.19 o
  -7   0 -12        0.96       -2.77      9.28 o
  -6   0 -12        3.76        2.69      8.56 o
  -5   0 -12      110.80      141.82     33.53 o
  -4   0 -12        4.42        4.93      7.01 o
  -3   0 -12       39.62       48.06     12.08 o
  -2   0 -12       25.23       31.61     10.38 o
  -1   0 -12       64.33       73.95     18.89 o
   0   0 -12        1.69        8.69      5.49 o
   1   0 -12       11.30       19.31      6.27 o
   2   0 -12       16.00       14.37      5.37 o
   3   0 -12       25.72        7.27      9.39 o
   4   0 -12       11.40        3.53      3.31 o
  -7   1 -12       24.13       32.25     15.21 o
  -6   1 -12        4.81        9.89     10.50 o
  -5   1 -12       43.36       52.48     14.89 o
  -4   1 -12       20.20       32.11     10.76 o
  -3   1 -12        0.84       -5.19      6.46 o
  -2   1 -12       75.05       96.82     13.29 o
  -1   1 -12       15.70       20.30      7.47 o
   0   1 -12        2.60       -0.81      7.62 o
   1   1 -12       87.10      120.39     15.85 o
   2   1 -12       25.55       20.26      4.53 o
   3   1 -12        1.44        5.40      4.44 o
  -7   2 -12       16.94       22.76     23.03 o
  -6   2 -12       79.78       96.37     18.14 o
  -5   2 -12        0.11       -6.41      8.55 o
  -4   2 -12       52.58       58.36     13.18 o
  -3   2 -12       52.14       73.08     19.04 o
  -2   2 -12       29.09       42.75     14.76 o
  -1   2 -12      120.01      125.39     12.26 o
   0   2 -12        0.96        6.24      3.92 o
   1   2 -12       45.38       60.97      7.05 o
   2   2 -12       34.40       37.37      7.17 o
  -7   3 -12        8.35       -1.93      8.34 o
  -6   3 -12       22.65       27.67     12.94 o
  -5   3 -12       26.57       25.75     19.57 o
  -4   3 -12       73.67       85.93     13.35 o
  -3   3 -12       14.90        8.93      5.08 o
  -2   3 -12        7.83       12.58      5.35 o
  -1   3 -12       82.74       98.34     10.27 o
   0   3 -12        0.56        1.99      3.37 o
   1   3 -12        0.19        1.52      4.41 o
   2   3 -12       44.68       53.13      7.22 o
  -6   4 -12        1.18        3.36      7.00 o
  -5   4 -12       41.46       40.10     12.89 o
  -4   4 -12       19.91        0.32      4.38 o
  -3   4 -12       10.57       17.28      5.43 o
  -2   4 -12       94.45      115.47     12.60 o
  -1   4 -12        0.38        0.70      7.05 o
   0   4 -12       36.84       34.92     10.19 o
   1   4 -12       14.83       21.78      4.32 o
  -5   5 -12       20.21       10.18     10.03 o
  -4   5 -12       47.97       68.42      9.25 o
  -3   5 -12        0.54       -0.82      2.56 o
  -2   5 -12       66.20       94.44      7.74 o
  -1   5 -12       12.88       13.26      3.69 o
   0   5 -12       36.36       38.58      3.88 o
  -4   6 -12       75.73       70.67     43.85 o
  -3   6 -12        3.05        1.35      3.20 o
  -2   6 -12        3.34        3.54      3.52 o
  -1   6 -12       32.33       28.68      7.50 o
  -2  -9 -11        6.93        1.44      7.56 o
  -1  -9 -11        3.55        0.68      8.79 o
  -4  -8 -11        2.12        0.52      5.47 o
  -3  -8 -11       10.06        1.07      6.35 o
  -2  -8 -11        0.60        0.85      6.34 o
  -1  -8 -11        7.28       -0.27      9.88 o
   0  -8 -11        0.43        3.28      8.29 o
   1  -8 -11        0.96       -7.31      8.73 o
  -6  -7 -11        8.92        1.14     17.95 o
  -5  -7 -11       28.31        0.47      7.50 o
  -4  -7 -11        6.38       -1.48      5.04 o
  -3  -7 -11       22.20        1.61      7.24 o
  -2  -7 -11        2.47       -1.49      6.70 o
  -1  -7 -11        1.23       -0.45      5.32 o
   0  -7 -11       19.16       31.23     11.18 o
   1  -7 -11        0.79       -8.69      8.69 o
   2  -7 -11       14.99       18.89     11.09 o
   3  -7 -11        2.82       -4.09      7.71 o
  -6  -6 -11        0.44       -0.02      7.53 o
  -5  -6 -11        8.78        0.27     11.23 o
  -4  -6 -11        3.35       -0.14     13.87 o
  -3  -6 -11        0.42        2.51      7.69 o
  -2  -6 -11       94.34      129.97     19.23 o
  -1  -6 -11        3.34        0.38      5.21 o
   0  -6 -11       17.62       -0.22      5.34 o
   1  -6 -11       11.78       19.74     12.41 o
   2  -6 -11        2.66        4.81      6.55 o
   3  -6 -11        2.72       -3.62      7.07 o
  -7  -5 -11        9.66        0.50     11.13 o
  -6  -5 -11       20.78        0.33     13.21 o
  -5  -5 -11        1.04       -0.03      7.04 o
  -4  -5 -11       88.81       -0.45     32.56 o
  -3  -5 -11       13.06        0.45      3.94 o
  -2  -5 -11        7.45        2.16      6.57 o
  -1  -5 -11       44.57       79.29     14.15 o
   0  -5 -11        1.56        0.87      4.13 o
   1  -5 -11       16.29        9.61      7.06 o
   2  -5 -11       20.30       16.60      9.71 o
   3  -5 -11        3.43        2.70      5.54 o
   4  -5 -11        4.23       16.79      8.87 o
  -7  -4 -11        0.32        0.14      8.67 o
  -6  -4 -11       26.19        0.11     15.29 o
  -5  -4 -11       10.95       -0.14     10.32 o
  -4  -4 -11       19.07       -0.24      8.03 o
  -3  -4 -11       72.46      105.19     18.22 o
  -2  -4 -11        0.74        0.93      4.37 o
  -1  -4 -11      117.10      158.40     29.55 o
   0  -4 -11       16.40       23.81      9.41 o
   1  -4 -11       21.67       24.76      9.03 o
   2  -4 -11       11.21       23.09      8.52 o
   3  -4 -11        3.54       13.44      6.99 o
   4  -4 -11        1.53        2.40      5.57 o
  -8  -3 -11       43.13       -0.83      9.15 o
  -7  -3 -11       10.31        0.25      8.11 o
  -6  -3 -11       19.10        0.07     12.32 o
  -5  -3 -11       41.87        0.57     14.65 o
  -4  -3 -11       26.64       39.77     16.19 o
  -3  -3 -11       67.73       86.74     16.10 o
  -2  -3 -11       40.70       48.04     12.90 o
  -1  -3 -11       34.03       40.18     11.18 o
   0  -3 -11       48.94       66.57     11.25 o
   1  -3 -11       34.16       30.80     15.35 o
   2  -3 -11        6.47        4.88      5.71 o
   3  -3 -11       81.28       95.24     11.42 o
   4  -3 -11       24.75       22.41      7.95 o
   5  -3 -11       15.37       13.41      7.13 o
  -8  -2 -11        1.42        0.54      7.09 o
  -7  -2 -11       16.47        0.23     12.89 o
  -6  -2 -11        4.14       -0.63      8.69 o
  -5  -2 -11       50.73       -0.04     16.13 o
  -4  -2 -11       79.03      101.19     29.22 o
  -3  -2 -11       52.90       50.16     12.62 o
  -2  -2 -11       18.93       32.24     16.55 o
  -1  -2 -11       20.22       34.68     10.10 o
   0  -2 -11       65.92       94.37     12.16 o
   1  -2 -11        4.24       13.91      6.21 o
   2  -2 -11        1.84        3.40      3.90 o
   3  -2 -11       20.00       17.37      6.53 o
   4  -2 -11        4.68        5.09      4.48 o
   5  -2 -11        3.06        1.08      3.95 o
  -8  -1 -11       32.75       -1.15      8.09 o
  -7  -1 -11       17.73       -1.07      7.34 o
  -6  -1 -11      116.72      140.39     20.56 o
  -5  -1 -11        1.67        5.12      6.63 o
  -4  -1 -11       82.64      130.48     27.57 o
  -3  -1 -11       17.25       17.95      9.34 o
  -2  -1 -11        2.49        4.16      9.82 o
  -1  -1 -11      271.31      355.90     21.04 o
   0  -1 -11       53.78       61.36     17.26 o
   1  -1 -11      112.32      110.10     10.75 o
   2  -1 -11       17.85       17.71      5.62 o
   3  -1 -11        7.33       -2.90      6.69 o
   4  -1 -11       24.11       29.06      5.80 o
   5  -1 -11        6.66       10.74      4.13 o
  -8   0 -11       41.53        0.07      5.03 o
  -7   0 -11       15.54       -0.85      6.75 o
  -6   0 -11       37.76       51.28     24.87 o
  -5   0 -11       46.61       63.19     13.64 o
  -4   0 -11        1.39        0.36     11.19 o
  -3   0 -11      313.11      342.61     22.50 o
  -2   0 -11       14.28        7.85     12.62 o
  -1   0 -11      150.63      193.49     14.86 o
   0   0 -11       24.47       39.63      8.21 o
   1   0 -11       40.83       29.08      6.55 o
   2   0 -11       42.59       56.48      6.68 o
   3   0 -11       14.21       13.88      7.25 o
   4   0 -11       19.80       30.17      4.78 o
  -8   1 -11        2.62       -3.78      9.67 o
  -7   1 -11       79.06       -1.34     12.51 o
  -6   1 -11       13.66       14.03     10.67 o
  -5   1 -11       57.25       74.98     13.71 o
  -4   1 -11       20.26       24.25     10.50 o
  -2   1 -11       22.21       29.36     14.16 o
  -1   1 -11       39.07       48.04      9.17 o
   0   1 -11       43.43       59.07      8.56 o
   1   1 -11       16.48       16.81      5.42 o
   2   1 -11        1.23        2.16      4.04 o
   3   1 -11       70.20       89.09      9.78 o
   4   1 -11        0.68        3.12      3.40 o
  -8   2 -11        0.18       -2.60      9.10 o
  -7   2 -11       46.54       58.65     16.51 o
  -6   2 -11       44.12       57.19     14.91 o
  -5   2 -11       12.82       11.96      9.04 o
  -4   2 -11      121.31      138.74     14.96 o
  -3   2 -11        8.91        8.09      4.48 o
  -2   2 -11      133.98      154.81     13.03 o
  -1   2 -11      171.63      226.54     14.08 o
   0   2 -11      137.80      156.47     10.72 o
   1   2 -11       67.89       70.40     11.66 o
   2   2 -11        3.17        3.94      2.43 o
   3   2 -11       21.36       31.11      3.62 o
  -7   3 -11       18.17       15.06     12.13 o
  -6   3 -11       83.26      104.83     17.67 o
  -5   3 -11        0.01       -2.98     11.33 o
  -4   3 -11      112.74      141.65     14.92 o
  -3   3 -11      131.65      151.42     14.17 o
  -2   3 -11      108.63      107.03     11.48 o
  -1   3 -11        3.21        3.53      4.27 o
   0   3 -11      152.10      180.83     10.75 o
   1   3 -11      146.27      166.10      9.00 o
   2   3 -11       17.80       22.81      3.40 o
  -7   4 -11       19.66       24.38     11.68 o
  -6   4 -11       15.61       18.84      8.04 o
  -5   4 -11       27.71       23.16     10.60 o
  -4   4 -11        0.76       -2.04      6.40 o
  -3   4 -11       61.65       79.17     11.21 o
  -2   4 -11       41.43       49.60      8.65 o
  -1   4 -11       26.56       25.00     10.21 o
   0   4 -11       70.54       93.42     12.36 o
   1   4 -11        0.22       -2.55      2.55 o
  -6   5 -11        4.65        2.49      5.27 o
  -5   5 -11       65.50       73.23     16.95 o
  -4   5 -11       57.53       73.03      8.94 o
  -3   5 -11       11.50       11.49      5.87 o
  -2   5 -11      143.48      165.68     10.50 o
  -1   5 -11        4.23        4.79      4.01 o
   0   5 -11       84.91       91.88      5.87 o
   1   5 -11       31.50       31.58      6.69 o
  -5   6 -11        5.98        0.76      4.37 o
  -4   6 -11       34.68       26.10     18.60 o
  -3   6 -11       21.79       24.32      5.44 o
  -2   6 -11      112.70      127.89     15.26 o
  -1   6 -11        3.47        2.75      2.85 o
   0   6 -11        3.83        1.79      2.56 o
  -4   7 -11       17.84        8.49      8.30 o
  -3   7 -11       38.95       26.63     20.24 o
  -2   7 -11        3.83        3.92      3.16 o
  -1   7 -11        3.56        4.77      3.47 o
  -4  -9 -10        0.39        1.67      6.04 o
  -3  -9 -10        6.43       -0.98      4.38 o
  -2  -9 -10       12.79       -0.45      5.42 o
  -1  -9 -10        0.59       -1.74      7.84 o
   0  -9 -10       14.89        1.50     12.92 o
   1  -9 -10        2.03       -0.22      5.23 o
  -5  -8 -10        2.87        0.26      4.36 o
  -4  -8 -10       12.25        1.03      4.22 o
  -3  -8 -10        9.13        0.75      6.51 o
  -2  -8 -10        6.17       -0.77      5.58 o
  -1  -8 -10       10.13       -1.59      8.60 o
   0  -8 -10        0.44       -1.09      5.56 o
   1  -8 -10       19.35       23.36     10.98 o
   2  -8 -10        3.11       10.24      9.85 o
   3  -8 -10        0.29        4.58      8.50 o
  -6  -7 -10       39.50        1.78     20.59 o
  -5  -7 -10        1.35       -0.11      4.88 o
  -4  -7 -10       11.85        2.93      6.55 o
  -3  -7 -10       41.89        5.30      7.23 o
  -2  -7 -10        1.83        0.12      3.39 o
  -1  -7 -10       11.46        0.31      4.40 o
   0  -7 -10        6.01       14.92      8.79 o
   1  -7 -10        1.82       20.73      9.34 o
   2  -7 -10       20.18        2.18      9.18 o
   3  -7 -10        1.51        0.62      5.14 o
   4  -7 -10        8.46       -2.07     10.08 o
  -7  -6 -10        8.31       -0.25     10.09 o
  -6  -6 -10        5.23       -0.47      9.56 o
  -5  -6 -10       25.74        2.23     10.25 o
  -4  -6 -10       12.12        1.48     15.92 o
  -3  -6 -10       43.88        0.84      5.96 o
  -2  -6 -10       49.35       46.81     12.47 o
  -1  -6 -10       14.17       21.22      8.91 o
   0  -6 -10       88.88       91.91     14.08 o
   1  -6 -10        1.81       -2.06      5.95 o
   2  -6 -10        3.55        0.20      2.55 o
   3  -6 -10       11.26       28.96      9.62 o
   4  -6 -10        4.05        1.31     12.77 o
  -7  -5 -10       14.15       -0.08     11.61 o
  -6  -5 -10        5.39        0.54      9.53 o
  -5  -5 -10       32.20       -0.37     13.81 o
  -4  -5 -10       58.23       89.74     17.01 o
  -3  -5 -10        2.97        3.04      5.71 o
  -2  -5 -10       33.46       38.04     11.99 o
  -1  -5 -10        0.19       -2.58      5.75 o
   0  -5 -10        0.87       -0.94      6.48 o
   1  -5 -10      105.04      137.67     15.61 o
   2  -5 -10        1.70       -0.95      4.74 o
   3  -5 -10       23.00       25.18      9.48 o
   4  -5 -10       12.87       20.36      9.19 o
   5  -5 -10        3.77        5.30      7.17 o
  -8  -4 -10       10.77       -0.53     19.35 o
  -7  -4 -10        4.01       -0.05      8.67 o
  -6  -4 -10      114.39      151.53     20.73 o
  -5  -4 -10       23.48       18.03     19.91 o
  -4  -4 -10       33.31       48.32     14.00 o
  -3  -4 -10       69.02      108.27     16.72 o
  -2  -4 -10       29.38       43.68     11.96 o
  -1  -4 -10       63.96       63.18     12.62 o
   0  -4 -10       26.53       20.54      8.78 o
   1  -4 -10       73.99       91.78     12.39 o
   2  -4 -10        2.93        7.10      5.53 o
   3  -4 -10        3.37        8.08     10.08 o
   4  -4 -10        4.18        4.95      6.52 o
   5  -4 -10       17.42       22.10      8.11 o
  -8  -3 -10       48.15       -0.16      5.49 o
  -7  -3 -10        0.55       -0.24     11.47 o
  -6  -3 -10       33.27        1.10     13.97 o
  -5  -3 -10      104.73      114.65     17.33 o
  -4  -3 -10        1.42        5.53      5.70 o
  -3  -3 -10      156.37      172.90     18.37 o
  -2  -3 -10       45.26       53.13     12.05 o
  -1  -3 -10      179.70      192.63     16.85 o
   0  -3 -10       94.16      112.24     12.84 o
   1  -3 -10       21.13       19.03     12.21 o
   2  -3 -10       72.68       77.99     10.30 o
   3  -3 -10       31.93       33.79      8.21 o
   4  -3 -10       39.62       39.33      8.62 o
   5  -3 -10       11.24        8.45      6.54 o
  -8  -2 -10       40.45       -0.07      4.66 o
  -6  -2 -10       14.66       -0.12      9.59 o
  -5  -2 -10      148.34      150.78     19.69 o
  -4  -2 -10        4.22       13.60      8.99 o
  -3  -2 -10       78.15       97.60     14.17 o
  -2  -2 -10      183.73      228.49     17.69 o
  -1  -2 -10       51.78       51.33     10.32 o
   0  -2 -10        1.34        5.16      5.13 o
   1  -2 -10       72.18       89.78      9.89 o
   2  -2 -10       64.68       71.35      8.60 o
   3  -2 -10       22.37       25.66      6.54 o
   4  -2 -10        8.98        4.98      4.27 o
   5  -2 -10       19.29       18.09      6.09 o
   6  -2 -10        1.04       -0.86      2.42 o
  -8  -1 -10        8.30       -0.65     10.68 o
  -7  -1 -10       32.50       -0.35      9.28 o
  -6  -1 -10      109.71      128.71     19.05 o
  -5  -1 -10       12.26       19.10     10.18 o
  -4  -1 -10       89.41       94.68     14.92 o
  -3  -1 -10       43.45       53.71     11.11 o
  -2  -1 -10      114.51      146.02     14.20 o
  -1  -1 -10      130.99      150.71     13.49 o
   0  -1 -10        4.19        1.94      4.58 o
   1  -1 -10      121.89      164.00     11.26 o
   2  -1 -10       34.99       44.60      6.49 o
   3  -1 -10       33.44       29.71      9.91 o
   4  -1 -10       19.38       16.25      4.86 o
   5  -1 -10        0.94        0.18      2.08 o
   6  -1 -10       21.14       11.09      6.31 o
  -8   0 -10       35.68       -3.07     14.48 o
  -7   0 -10       37.81       -2.19      7.52 o
  -6   0 -10      211.77      263.55     22.76 o
  -5   0 -10        0.25       -1.99      6.21 o
  -4   0 -10      227.10      247.08     19.49 o
  -3   0 -10      205.57      248.93     17.55 o
  -2   0 -10       20.24       16.00      7.55 o
  -1   0 -10      289.48      331.04     17.33 o
   0   0 -10       33.85       44.79      7.80 o
   1   0 -10      198.43      223.48     12.02 o
   2   0 -10      134.07      141.55      8.71 o
   3   0 -10       15.37        8.65      6.13 o
   4   0 -10       22.83       36.08      4.62 o
   5   0 -10        7.39        7.67      3.06 o
  -8   1 -10       32.09       -0.36      6.11 o
  -7   1 -10        2.50       -3.04      7.71 o
  -6   1 -10        4.27        7.73      8.60 o
  -5   1 -10      221.90      252.08     20.11 o
  -4   1 -10       50.01       48.70     10.58 o
  -3   1 -10       36.77       52.04     10.05 o
  -2   1 -10      170.72      200.29     14.22 o
  -1   1 -10      136.91      152.30     11.58 o
   0   1 -10       18.08       30.45      6.40 o
   1   1 -10       15.85       26.07      8.90 o
   2   1 -10       56.33       61.02      5.82 o
   3   1 -10        5.19        3.80      4.18 o
   4   1 -10        7.74        8.67      2.72 o
  -8   2 -10        9.28       -0.80      7.03 o
  -7   2 -10      172.79      205.75     23.70 o
  -6   2 -10        9.63        4.59      7.59 o
  -5   2 -10       85.21      109.40     24.67 o
  -4   2 -10      111.57      133.85     14.03 o
  -3   2 -10        6.16        6.59      5.17 o
  -2   2 -10      361.53      425.17     19.63 o
  -1   2 -10        9.29        9.42      4.81 o
   0   2 -10       83.64       91.55      8.13 o
   1   2 -10      316.96      383.88     14.35 o
   2   2 -10        2.71        5.45      2.40 o
   3   2 -10       55.86       55.00      6.12 o
  -8   3 -10        0.42       -0.47      5.69 o
  -7   3 -10       27.44       30.21     13.49 o
  -6   3 -10       86.16       95.59     27.21 o
  -5   3 -10        6.22        7.25      7.62 o
  -4   3 -10      309.05      297.10     19.67 o
  -3   3 -10        6.04        6.69      5.39 o
  -2   3 -10       85.68      104.49      9.98 o
  -1   3 -10      288.59      340.30     21.93 o
   0   3 -10      208.01      217.55     16.17 o
   1   3 -10        2.15        1.86      2.03 o
   2   3 -10       45.52       62.00      6.51 o
   3   3 -10       92.59       98.41      5.33 o
  -7   4 -10        4.42        4.84      7.70 o
  -6   4 -10       56.51       55.36      9.94 o
  -5   4 -10       63.01       70.00     13.05 o
  -4   4 -10      120.00      135.58     21.74 o
  -3   4 -10       18.34       27.42      7.18 o
  -2   4 -10       12.57       10.79      5.36 o
  -1   4 -10      118.91      134.50     15.50 o
   0   4 -10      199.26      237.19     16.09 o
   1   4 -10        1.59        2.51      3.27 o
   2   4 -10      171.95      176.82      8.25 o
  -7   5 -10       37.61       32.28     12.62 o
  -6   5 -10       12.01        9.30      7.94 o
  -5   5 -10      118.02      138.41     16.15 o
  -4   5 -10       27.54       27.53      6.52 o
  -3   5 -10       85.90       86.92      9.35 o
  -2   5 -10       82.02       75.04      7.86 o
  -1   5 -10       25.02       27.46      4.12 o
   0   5 -10       95.44      113.55      6.37 o
   1   5 -10        2.21        4.98      2.19 o
  -6   6 -10        0.61        0.60      3.93 o
  -5   6 -10       23.75       31.12      7.91 o
  -4   6 -10       87.05       53.67     43.24 o
  -3   6 -10       15.69       13.55      5.79 o
  -2   6 -10      101.39      107.71      8.59 o
  -1   6 -10      111.11      105.47      8.01 o
   0   6 -10      149.42      178.23     13.04 o
   1   6 -10       19.07       20.55      3.34 o
  -5   7 -10        5.82        5.23      5.35 o
  -4   7 -10       76.92       89.24      9.20 o
  -3   7 -10        7.85       11.26      4.54 o
  -2   7 -10        3.98        5.90      3.72 o
  -1   7 -10       85.60       93.48      9.55 o
   0   7 -10        5.69        5.62      2.50 o
  -4   8 -10        9.18        5.36      5.99 o
  -3   8 -10       61.89       48.53     30.72 o
  -2   8 -10        1.04        1.85      2.50 o
  -1   8 -10        2.77        2.94      4.12 o
  -3 -10  -9        5.27        0.15     11.76 o
  -2 -10  -9        1.82       -0.09      7.38 o
  -1 -10  -9        1.41        0.52      5.69 o
   0 -10  -9        3.31       -2.80      9.71 o
   1 -10  -9        1.54        2.34     12.35 o
  -5  -9  -9       17.46        2.73      9.27 o
  -4  -9  -9        0.81       -1.36      6.23 o
  -3  -9  -9       21.40        0.06     11.09 o
  -2  -9  -9       34.73        2.03     11.02 o
  -1  -9  -9       25.12       -0.23     10.22 o
   0  -9  -9       11.21       -2.47      8.75 o
   1  -9  -9        1.62        1.16      6.85 o
   2  -9  -9        5.52       20.74     11.73 o
  -6  -8  -9        4.61        0.49     10.82 o
  -5  -8  -9       15.79        0.33      9.27 o
  -4  -8  -9       12.64        1.25      5.23 o
  -3  -8  -9        0.43       -0.41      6.00 o
  -2  -8  -9        2.65        5.41      8.04 o
  -1  -8  -9       23.30       -2.99      9.51 o
   0  -8  -9        9.45        0.22      9.05 o
   1  -8  -9       31.29       35.33     12.74 o
   2  -8  -9        0.56        1.26      6.17 o
   3  -8  -9       10.25       -1.01      5.97 o
   4  -8  -9        3.95        2.78     10.42 o
  -7  -7  -9        3.58       -0.58      3.50 o
  -6  -7  -9       15.32       -1.00      5.25 o
  -5  -7  -9        2.59        1.47      4.93 o
  -4  -7  -9       75.72        1.29     25.03 o
  -3  -7  -9       12.68       -1.21      5.03 o
  -2  -7  -9        1.61       -5.06      7.04 o
  -1  -7  -9       97.77      110.12     15.94 o
   0  -7  -9        0.80       -0.81      4.88 o
   1  -7  -9       20.27       33.79     15.13 o
   2  -7  -9        4.28       14.32      8.68 o
   3  -7  -9        4.10        0.64      5.21 o
   4  -7  -9        6.32        0.88      5.34 o
  -7  -6  -9        2.15       -0.21      7.82 o
  -6  -6  -9       27.99       -0.33     12.36 o
  -5  -6  -9       38.13       -0.18      4.93 o
  -4  -6  -9        1.07        7.73      8.03 o
  -3  -6  -9       77.39       94.11     15.21 o
  -2  -6  -9        8.59        7.02      8.14 o
  -1  -6  -9       31.18       38.01     11.27 o
   0  -6  -9       50.29       44.53     19.77 o
   1  -6  -9        7.57        8.44      6.72 o
   2  -6  -9       53.63       47.93     10.43 o
   3  -6  -9       15.39       28.88      9.92 o
   4  -6  -9       18.52        3.26      9.95 o
   5  -6  -9        6.66       -0.63      7.77 o
  -8  -5  -9       14.30        0.00      9.03 o
  -7  -5  -9       23.45        0.13      7.20 o
  -6  -5  -9        5.88        0.09      8.46 o
  -5  -5  -9       84.39       84.14     25.97 o
  -4  -5  -9       36.65       38.76     12.07 o
  -3  -5  -9       52.20       67.10     13.56 o
  -2  -5  -9      272.06      312.00     22.20 o
  -1  -5  -9       17.65       11.89      7.79 o
   0  -5  -9       95.61      103.01     21.14 o
   1  -5  -9        1.58       -3.59      5.36 o
   2  -5  -9       22.70       25.60     14.34 o
   3  -5  -9       65.10       83.85     12.24 o
   4  -5  -9        1.46      -11.18     11.47 o
   5  -5  -9        5.81        9.60      6.67 o
  -8  -4  -9        2.72        0.35      7.44 o
  -7  -4  -9       50.67        0.39     14.32 o
  -6  -4  -9       26.83       40.22     12.19 o
  -5  -4  -9        3.22        8.28      6.92 o
  -4  -4  -9      189.44      251.52     20.87 o
  -3  -4  -9       57.87       61.40     13.02 o
  -2  -4  -9        3.10        2.68      5.34 o
  -1  -4  -9      367.99      426.20     23.12 o
   0  -4  -9        7.42        9.45      6.45 o
   1  -4  -9       20.73       22.42      7.46 o
   2  -4  -9       32.61       24.07      7.90 o
   3  -4  -9       48.49       44.77     16.42 o
   4  -4  -9       32.20       42.40      9.33 o
   5  -4  -9        8.82        4.98      6.05 o
   6  -4  -9        4.66        6.52     10.71 o
  -9  -3  -9       20.32        0.03      4.24 o
  -8  -3  -9       24.23        0.18      4.89 o
  -7  -3  -9        4.05       -0.72      7.59 o
  -6  -3  -9      147.81      178.86     31.53 o
  -5  -3  -9       37.55       36.09     11.29 o
  -4  -3  -9       92.47      120.47     15.25 o
  -3  -3  -9      362.70      380.29     22.81 o
  -2  -3  -9       54.33       49.27     11.11 o
  -1  -3  -9      193.62      206.16     16.00 o
   0  -3  -9      133.59      155.82     13.18 o
   1  -3  -9      171.05      157.01     20.18 o
   2  -3  -9      216.22      222.44     14.18 o
   3  -3  -9        4.88        7.07      4.79 o
   4  -3  -9        1.89        5.30      4.10 o
   5  -3  -9       56.81       59.81      9.37 o
   6  -3  -9        9.06        7.59      5.60 o
  -9  -2  -9        0.87        3.77      8.67 o
  -8  -2  -9       91.96      100.90     18.09 o
  -7  -2  -9       24.17        0.49     11.81 o
  -6  -2  -9      110.63      146.82     16.99 o
  -5  -2  -9      113.82      146.28     16.22 o
  -4  -2  -9       20.22       14.23     16.00 o
  -3  -2  -9      339.46      406.77     21.95 o
  -2  -2  -9       46.18       86.93     18.59 o
  -1  -2  -9       18.01       30.38      8.07 o
   0  -2  -9      260.40      293.74     16.16 o
   1  -2  -9       89.31       80.66      8.99 o
   2  -2  -9       31.28       41.68      6.85 o
   3  -2  -9       68.47       94.88      8.87 o
   4  -2  -9       93.76       93.06      8.88 o
   5  -2  -9        1.76        2.70      3.82 o
   6  -2  -9        2.05        0.71      3.23 o
  -9  -1  -9        4.06        0.01      3.59 o
  -8  -1  -9        4.91       -0.71      5.88 o
  -7  -1  -9       72.83       73.44     14.86 o
  -6  -1  -9        0.56       -0.49      3.69 o
  -5  -1  -9        7.23        9.05      7.38 o
  -4  -1  -9      216.21      218.15     17.52 o
  -3  -1  -9        8.54       14.25      7.19 o
  -2  -1  -9      378.97      380.61     19.76 o
  -1  -1  -9       54.68       69.41      9.48 o
   0  -1  -9      220.15      238.35     13.98 o
   1  -1  -9      120.68      129.46      9.48 o
   2  -1  -9       66.66       61.72      6.87 o
   3  -1  -9       88.51       88.86     12.24 o
   4  -1  -9       78.96       79.82      7.23 o
   5  -1  -9       54.19       52.95      9.92 o
   6  -1  -9       28.21       31.65      4.96 o
  -9   0  -9       83.08      119.05     20.17 o
  -8   0  -9       20.71        1.69      7.03 o
  -7   0  -9       93.97      121.54     16.93 o
  -6   0  -9      243.96      278.61     21.76 o
  -5   0  -9       20.86       10.04     14.35 o
  -4   0  -9      668.62      741.38     30.99 o
  -3   0  -9       24.03       28.60      8.13 o
  -2   0  -9       90.47       76.69     10.02 o
  -1   0  -9      226.42      278.49     14.61 o
   0   0  -9        2.58        4.44      3.42 o
   1   0  -9      462.98      517.40     18.16 o
   2   0  -9       68.70       80.94     10.23 o
   3   0  -9       66.61       53.97      8.69 o
   4   0  -9       47.93       56.53      5.22 o
   5   0  -9        0.68       -0.13      1.72 o
  -9   1  -9       24.02       13.17     17.62 o
  -8   1  -9       30.73        1.40      7.02 o
  -7   1  -9        1.37        1.41      6.33 o
  -6   1  -9      154.52      169.63     17.39 o
  -5   1  -9        1.53        1.29      8.45 o
  -4   1  -9       16.01       21.68      7.55 o
  -3   1  -9      596.48      670.62     26.34 o
  -2   1  -9      124.22      129.45     11.14 o
  -1   1  -9      137.77      142.52     16.23 o
   0   1  -9      308.31      326.46     20.40 o
   1   1  -9      233.25      262.92     11.28 o
   2   1  -9       57.78       73.58      5.51 o
   3   1  -9        0.91        3.39      2.98 o
   4   1  -9       43.29       50.30      3.97 o
   5   1  -9       29.89       31.73      4.48 o
  -9   2  -9        2.38        5.07     11.55 o
  -8   2  -9       36.51       30.58     26.60 o
  -7   2  -9       92.75      121.57     17.92 o
  -6   2  -9       18.09       15.34     15.59 o
  -5   2  -9      267.54      287.50     19.55 o
  -4   2  -9       93.78      104.57     11.45 o
  -3   2  -9       94.26       90.71     10.58 o
  -2   2  -9      189.93      203.64     12.63 o
  -1   2  -9       10.63       11.45      7.80 o
   0   2  -9      394.08      439.16     21.22 o
   1   2  -9      119.56      140.33      7.75 o
   2   2  -9       12.71       11.69      4.41 o
   3   2  -9      247.58      248.26      7.67 o
   4   2  -9        9.58        6.64      2.33 o
  -8   3  -9        8.19       -0.37      5.10 o
  -7   3  -9      114.00      130.16     13.41 o
  -6   3  -9        8.85       11.73      9.11 o
  -5   3  -9      159.03      164.85     15.78 o
  -4   3  -9      168.79      186.89     14.23 o
  -3   3  -9        1.91        5.16      3.50 o
  -2   3  -9      506.79      518.23     20.09 o
  -1   3  -9        9.26       15.34      7.93 o
   0   3  -9      186.10      227.66     15.31 o
   1   3  -9      259.24      293.57     10.23 o
   2   3  -9       62.77       55.48      3.70 o
   3   3  -9       21.76       20.14      1.60 o
  -8   4  -9       13.50       19.46     11.28 o
  -7   4  -9       19.57       28.02      9.04 o
  -6   4  -9      183.32      190.43     14.72 o
  -5   4  -9        3.08        1.38      3.64 o
  -4   4  -9       60.74       60.98     17.16 o
  -3   4  -9      361.43      391.70     18.79 o
  -2   4  -9      176.76      184.25     11.50 o
  -1   4  -9       59.21       60.22     10.70 o
   0   4  -9      124.17      129.24     11.91 o
   1   4  -9      216.77      248.01     12.24 o
   2   4  -9       43.46       54.63      5.05 o
  -7   5  -9        2.09        1.00      5.16 o
  -6   5  -9       50.24       47.14     11.25 o
  -5   5  -9       94.50       94.16      9.96 o
  -4   5  -9       36.06       34.16      7.73 o
  -3   5  -9      160.61      169.27     11.36 o
  -2   5  -9       14.25       19.13      4.04 o
  -1   5  -9       77.82       77.15      6.06 o
   0   5  -9       75.31       79.54      4.82 o
   1   5  -9        0.40        1.98      1.37 o
   2   5  -9      227.33      213.37      8.79 o
  -7   6  -9       80.00       96.70     13.67 o
  -6   6  -9        2.28        2.23      5.03 o
  -5   6  -9      176.62      211.90     13.67 o
  -4   6  -9       30.14       32.81      7.93 o
  -3   6  -9       36.04       43.31      5.99 o
  -2   6  -9      284.54      285.53     10.29 o
  -1   6  -9        1.04        1.14      2.46 o
   0   6  -9       88.94       91.69      4.27 o
   1   6  -9      123.92      126.29      9.55 o
  -6   7  -9        9.06       10.69      8.87 o
  -5   7  -9       36.89       39.81      8.37 o
  -4   7  -9       18.06       10.09     10.25 o
  -3   7  -9       37.68       32.93      6.99 o
  -2   7  -9      210.00      226.31     10.96 o
  -1   7  -9        8.23        7.19      2.67 o
   0   7  -9       22.89       14.00      2.53 o
  -5   8  -9       18.24        9.86      9.55 o
  -4   8  -9       55.73       59.20      8.15 o
  -3   8  -9       70.25       70.55      9.11 o
  -2   8  -9        1.80       -0.39      2.03 o
  -1   8  -9       54.94       69.50      5.21 o
   0   8  -9       25.13       24.72      3.60 o
  -3   9  -9        6.25        4.13      4.19 o
  -2   9  -9       78.80       86.73      8.21 o
  -1   9  -9       80.33       85.74      6.74 o
  -4 -10  -8        3.38        0.40      6.98 o
  -3 -10  -8        8.79        0.00      6.89 o
  -2 -10  -8        0.48        2.43      7.03 o
  -1 -10  -8       16.85       -0.37      8.28 o
   0 -10  -8        1.73       -2.45      8.42 o
   1 -10  -8        6.22       -2.48      9.38 o
   2 -10  -8        4.38       -0.32      9.81 o
  -5  -9  -8        9.74        0.61     11.73 o
  -4  -9  -8        0.91        1.10      6.76 o
  -3  -9  -8       77.03       84.52     14.72 o
  -2  -9  -8        0.96        1.16      6.47 o
  -1  -9  -8       11.93       -1.44      8.65 o
   0  -9  -8       39.05       -0.03     10.99 o
   1  -9  -8        2.52        0.24      9.12 o
   2  -9  -8        2.34        0.41      5.87 o
   3  -9  -8        9.25       -1.66      6.70 o
  -6  -8  -8        0.19        1.38      4.34 o
  -5  -8  -8       40.68        2.76     11.68 o
  -4  -8  -8       11.66       -0.95      5.48 o
  -3  -8  -8        8.65       -1.40      7.63 o
  -2  -8  -8       47.25        2.06     10.56 o
  -1  -8  -8        2.11        0.82      5.14 o
   0  -8  -8       13.29       -3.01      6.31 o
   1  -8  -8       45.28        0.51      5.93 o
   2  -8  -8       11.25       21.92     15.19 o
   3  -8  -8       30.90       -2.94     18.76 o
   4  -8  -8        1.47       -1.34      6.59 o
  -7  -7  -8       43.55       -1.00      6.45 o
  -6  -7  -8       16.58        1.73     15.05 o
  -5  -7  -8       27.25       23.77     10.72 o
  -4  -7  -8       51.34       47.83     19.17 o
  -3  -7  -8        4.44        5.18      5.51 o
  -2  -7  -8       83.58       97.90     13.97 o
  -1  -7  -8       54.28       63.00     12.69 o
   0  -7  -8        0.98        3.31     10.91 o
   1  -7  -8       64.46       63.11     13.92 o
   2  -7  -8        9.63       -5.16      6.55 o
   3  -7  -8        6.28       11.71      9.34 o
   4  -7  -8       20.16        1.87      9.66 o
   5  -7  -8        1.95        1.23     10.51 o
  -8  -6  -8        2.10        0.45      9.92 o
  -7  -6  -8        3.66       -0.17      5.86 o
  -6  -6  -8       65.51      108.37     14.91 o
  -5  -6  -8       24.85       20.07     10.11 o
  -4  -6  -8        8.19        9.63      8.82 o
  -3  -6  -8      128.56      163.87     15.84 o
  -2  -6  -8        7.23        9.82      7.93 o
  -1  -6  -8      123.78      153.33     15.58 o
   0  -6  -8       86.04       98.21     21.46 o
   1  -6  -8       10.74       11.48      7.56 o
   2  -6  -8      135.94      152.82     16.21 o
   3  -6  -8        2.50        5.92     10.43 o
   4  -6  -8       22.60        3.63      9.48 o
   5  -6  -8       12.98       12.81     10.80 o
   6  -6  -8        6.40       -0.11      5.24 o
  -8  -5  -8       90.69      107.99     16.43 o
  -7  -5  -8       14.04        0.41      7.93 o
  -6  -5  -8       71.72       78.12     14.28 o
  -5  -5  -8      186.96      221.54     18.88 o
  -4  -5  -8       17.73       22.64      9.09 o
  -3  -5  -8      194.07      204.03     17.58 o
  -2  -5  -8       36.41       38.92     10.30 o
  -1  -5  -8       12.49       11.88      7.18 o
   0  -5  -8      267.55      290.83     17.97 o
   1  -5  -8        1.90       -1.51      4.22 o
   2  -5  -8       97.28       99.18     12.42 o
   3  -5  -8       27.12       18.22      8.56 o
   4  -5  -8        5.36        0.36      5.87 o
   5  -5  -8       17.33       27.73      9.43 o
   6  -5  -8        5.23        5.60      7.37 o
  -9  -4  -8        4.67       -0.13      4.33 o
  -8  -4  -8        7.33       -0.11      7.76 o
  -7  -4  -8       53.62       73.95     13.81 o
  -6  -4  -8        3.93        4.63      6.69 o
  -5  -4  -8       43.68       48.60     11.69 o
  -4  -4  -8       34.85       46.62     11.34 o
  -3  -4  -8       29.44       34.84      9.98 o
  -2  -4  -8     1049.51     1235.16     44.29 o
  -1  -4  -8      135.59      154.38     13.30 o
   0  -4  -8       51.52       61.76      9.44 o
   1  -4  -8       99.96      128.49     11.87 o
   2  -4  -8        7.48        7.09      5.64 o
   3  -4  -8       20.18       20.03      7.34 o
   4  -4  -8       20.11       32.48     13.21 o
   5  -4  -8       51.77       55.93     10.13 o
   6  -4  -8        9.55       19.87      7.93 o
  -9  -3  -8       49.48        0.48      5.71 o
  -8  -3  -8        7.78       -0.43      7.28 o
  -7  -3  -8       38.92       45.15     12.66 o
  -6  -3  -8      217.67      261.81     20.23 o
  -5  -3  -8        0.76        5.59      6.73 o
  -4  -3  -8      339.34      390.63     22.37 o
  -3  -3  -8      103.31      128.67     13.03 o
  -2  -3  -8       16.22       10.38     10.89 o
  -1  -3  -8      329.29      330.61     17.91 o
   0  -3  -8      121.77      126.68     11.28 o
   1  -3  -8      320.70      333.98     24.74 o
   2  -3  -8      492.83      489.73     28.80 o
   3  -3  -8       34.31       34.47      7.23 o
   4  -3  -8      154.09      168.07     12.12 o
   5  -3  -8        2.15        1.90      3.80 o
   6  -3  -8       12.38       15.70      6.19 o
   7  -3  -8       28.76       19.22      5.80 o
  -9  -2  -8       27.01        1.16     10.62 o
  -8  -2  -8       73.84        1.31     10.07 o
  -7  -2  -8        1.60        3.46      7.54 o
  -6  -2  -8      206.12      244.05     19.14 o
  -5  -2  -8      158.18      187.02     16.13 o
  -4  -2  -8      515.78      591.46     27.10 o
  -3  -2  -8      193.65      212.22     15.22 o
  -2  -2  -8        4.76       -0.35      3.95 o
  -1  -2  -8      662.70      795.91     27.73 o
   0  -2  -8       64.64       84.13     14.70 o
   1  -2  -8      312.09      290.88     13.77 o
   2  -2  -8      190.23      206.84     11.60 o
   3  -2  -8      104.64       96.53      8.37 o
   4  -2  -8        3.71        2.90      3.76 o
   5  -2  -8       81.16       89.49      8.47 o
   6  -2  -8        2.42        2.56      6.11 o
   7  -2  -8       14.44        8.15      4.44 o
  -9  -1  -8        8.36        2.44     12.07 o
  -8  -1  -8      105.63      105.62     16.25 o
  -7  -1  -8       34.63       46.51     19.50 o
  -6  -1  -8       24.41       26.13      9.39 o
  -5  -1  -8      165.49      179.32     15.07 o
  -4  -1  -8       60.42       73.92     11.03 o
  -3  -1  -8        6.78       10.69     10.53 o
  -2  -1  -8      799.97      849.02     29.29 o
  -1  -1  -8       57.98       71.01     13.93 o
   0  -1  -8      148.57      148.91     16.56 o
   1  -1  -8      513.04      567.96     19.02 o
   2  -1  -8       97.85      104.12      7.55 o
   3  -1  -8      166.67      179.08      9.22 o
   4  -1  -8        0.80        1.85      2.33 o
   5  -1  -8       68.97       69.39      6.53 o
   6  -1  -8        4.39        2.21      2.97 o
   7  -1  -8        1.49        3.29      2.80 o
  -9   0  -8       46.21       -0.98     10.77 o
  -8   0  -8        1.95        0.86      5.49 o
  -7   0  -8      121.60      156.03     17.22 o
  -6   0  -8      111.62      111.09     23.01 o
  -5   0  -8      139.00      154.55     13.94 o
  -4   0  -8      636.51      613.89     35.78 o
  -3   0  -8        0.63        0.94      3.91 o
  -2   0  -8      805.84      876.06     38.91 o
  -1   0  -8       81.77      108.47      8.96 o
   0   0  -8      264.76      280.12     12.55 o
   1   0  -8      123.19      141.59      8.24 o
   2   0  -8       26.02       20.84      6.54 o
   3   0  -8      346.71      358.99     11.97 o
   4   0  -8      138.24      149.91      7.19 o
   5   0  -8       11.91        6.03      4.22 o
   6   0  -8       55.28       49.70      4.16 o
  -9   1  -8       59.26       40.58     32.21 o
  -8   1  -8       41.32        0.14      7.49 o
  -7   1  -8       98.02      107.41     25.55 o
  -6   1  -8      323.58      363.41     35.33 o
  -5   1  -8        7.24        5.77      6.00 o
  -4   1  -8      532.98      556.55     22.73 o
  -3   1  -8       28.35       18.50      6.36 o
  -2   1  -8       10.89        9.49      4.89 o
  -1   1  -8     1272.41     1346.59     38.63 o
   0   1  -8       11.18       13.66      3.98 o
   1   1  -8      227.43      245.48      9.98 o
   2   1  -8      174.21      170.24      6.95 o
   3   1  -8       65.45       67.94      4.28 o
   4   1  -8       72.41       87.25      6.95 o
   5   1  -8       17.46       19.74      2.42 o
  -9   2  -8        2.90        1.60      5.18 o
  -8   2  -8       76.23      104.23     12.22 o
  -7   2  -8        1.49       -3.02      6.80 o
  -6   2  -8        5.57        3.59      6.51 o
  -5   2  -8      475.19      479.55     24.33 o
  -4   2  -8       14.25        7.79      5.53 o
  -3   2  -8      413.32      416.45     17.91 o
  -2   2  -8      149.82      154.11      9.73 o
  -1   2  -8      326.75      323.49     18.56 o
   0   2  -8       25.56       42.30      7.94 o
   1   2  -8       14.13       12.29      5.22 o
   2   2  -8      430.89      446.73     14.80 o
   3   2  -8       68.98       59.17      3.21 o
   4   2  -8       17.70       13.27      2.54 o
  -9   3  -8        6.03        8.26      7.60 o
  -8   3  -8       26.26       35.99      9.66 o
  -7   3  -8      257.90      274.79     16.28 o
  -6   3  -8       20.58       21.59      9.71 o
  -5   3  -8      320.18      351.41     20.92 o
  -4   3  -8      115.81      113.29     11.15 o
  -3   3  -8      357.13      354.76     16.49 o
  -2   3  -8      444.84      497.22     17.80 o
  -1   3  -8      205.00      213.83     10.21 o
   0   3  -8      334.95      345.69     11.76 o
   1   3  -8      335.63      361.15     14.52 o
   2   3  -8      156.67      175.55      5.52 o
   3   3  -8      340.08      346.58      7.88 o
  -8   4  -8        1.09        5.31      8.18 o
  -7   4  -8      112.75      117.47     12.88 o
  -6   4  -8       68.60       79.47     12.20 o
  -5   4  -8       10.60       13.24      5.55 o
  -4   4  -8      229.05      222.91     24.18 o
  -3   4  -8        5.83        3.32      4.21 o
  -2   4  -8       77.40       90.99      8.21 o
  -1   4  -8      834.60      886.74     25.67 o
   0   4  -8      775.06      814.45     22.37 o
   1   4  -8       18.16       23.33      2.99 o
   2   4  -8      102.05       99.22      9.61 o
  -8   5  -8       38.12       45.48     11.47 o
  -7   5  -8       26.88       36.26      9.62 o
  -6   5  -8       90.66      102.99     11.40 o
  -5   5  -8       42.85       58.09      8.16 o
  -4   5  -8      252.50      257.88     13.63 o
  -3   5  -8      309.02      311.96     11.44 o
  -2   5  -8       24.69       33.71      5.04 o
  -1   5  -8      168.61      196.32     11.07 o
   0   5  -8      187.91      219.54     13.06 o
   1   5  -8      141.57      148.50      4.73 o
   2   5  -8      200.78      208.09      8.07 o
  -7   6  -8       56.00       67.41     14.01 o
  -6   6  -8        4.68        7.89      6.11 o
  -5   6  -8      164.97      183.41     15.26 o
  -4   6  -8       12.62        9.24      4.63 o
  -3   6  -8      220.41      223.34     10.15 o
  -2   6  -8       43.58       44.54      4.82 o
  -1   6  -8        0.41        3.89      2.77 o
   0   6  -8      254.79      268.67      8.20 o
   1   6  -8       18.05       14.91      2.14 o
  -7   7  -8      113.61      136.44     15.11 o
  -6   7  -8       18.40       17.52      7.59 o
  -5   7  -8       89.65      102.28     12.88 o
  -4   7  -8      122.87      131.61     11.90 o
  -3   7  -8       81.50       88.40      8.88 o
  -2   7  -8       93.79      104.17      6.46 o
  -1   7  -8       73.59       76.49      5.92 o
   0   7  -8      375.52      399.35     12.52 o
   1   7  -8       30.48       34.38      2.38 o
  -6   8  -8       32.65       30.07      9.19 o
  -5   8  -8        1.55        0.75      3.63 o
  -4   8  -8       60.47       74.49      8.49 o
  -3   8  -8       38.57       39.94      6.14 o
  -2   8  -8       27.00       43.35      8.68 o
  -1   8  -8       74.02       79.83      6.36 o
   0   8  -8        1.52        0.67      1.81 o
  -4   9  -8        7.56        4.63      4.54 o
  -3   9  -8      112.29      110.65      8.55 o
  -2   9  -8        1.89       -1.35      3.15 o
  -1   9  -8       11.02       10.34      3.07 o
   0   9  -8      248.93      236.97      8.32 o
  -2 -11  -7       15.26       -0.63      6.57 o
  -1 -11  -7        0.95        0.27      7.13 o
   0 -11  -7        4.00        0.84      9.99 o
  -5 -10  -7        2.06        0.30      3.33 o
  -4 -10  -7       30.34        0.17     15.33 o
  -3 -10  -7        0.39       -0.53      4.87 o
  -2 -10  -7        2.38       -0.05      6.54 o
  -1 -10  -7       27.30       -1.71      8.66 o
   0 -10  -7        1.24       -1.67      6.30 o
   1 -10  -7       25.12       -2.69     10.52 o
   2 -10  -7        3.83        0.05      9.17 o
   3 -10  -7        0.21        0.18      6.49 o
  -6  -9  -7       15.54        0.80      6.51 o
  -5  -9  -7       13.30        0.13      6.40 o
  -4  -9  -7       21.57        0.19      7.62 o
  -3  -9  -7       19.15       -0.33      7.24 o
  -2  -9  -7        1.70        1.70      5.68 o
  -1  -9  -7       96.14       -1.63     25.47 o
   0  -9  -7        2.36       -3.02      5.84 o
   1  -9  -7        0.92        1.38      7.39 o
   2  -9  -7       55.52        0.62      5.77 o
   3  -9  -7        6.32       -3.43      5.39 o
   4  -9  -7        7.04        3.89      9.10 o
  -7  -8  -7        3.60        9.06      8.81 o
  -6  -8  -7        9.09       -0.04      4.84 o
  -5  -8  -7       43.77       43.84      9.73 o
  -4  -8  -7       12.04       12.41      6.84 o
  -3  -8  -7       76.42       77.15     11.95 o
  -2  -8  -7       40.52       35.92     16.72 o
  -1  -8  -7        7.14        7.93     12.58 o
   0  -8  -7       69.19       70.96     24.09 o
   1  -8  -7        9.08       -2.24      7.45 o
   2  -8  -7       25.29       36.73     12.49 o
   3  -8  -7       65.28       75.83     16.27 o
   4  -8  -7        2.35       -0.45      6.13 o
   5  -8  -7        7.89       -0.69      7.14 o
  -7  -7  -7       69.65       83.04     13.07 o
  -6  -7  -7        1.55        0.15      8.70 o
  -5  -7  -7       97.00       87.68     13.11 o
  -4  -7  -7       20.85       28.29      9.17 o
  -3  -7  -7       25.75       25.30     14.84 o
  -2  -7  -7       90.37      111.56     21.60 o
  -1  -7  -7       24.58       28.85     14.46 o
   0  -7  -7      171.37      184.49     16.60 o
   1  -7  -7        6.98        8.78      7.74 o
   2  -7  -7        1.87        1.44      5.18 o
   3  -7  -7       44.87       59.03     13.46 o
   4  -7  -7        1.73       -1.25      7.34 o
   5  -7  -7       17.39       -2.36      8.64 o
   6  -7  -7        6.04       -0.27      7.86 o
  -8  -6  -7        1.73       -0.20      5.08 o
  -7  -6  -7       26.96       38.41     10.15 o
  -6  -6  -7       14.52       22.59      8.71 o
  -5  -6  -7       61.19       57.20     10.93 o
  -4  -6  -7      252.42      318.35     19.85 o
  -3  -6  -7       65.63       72.32     11.65 o
  -2  -6  -7       17.19       23.31      7.97 o
  -1  -6  -7      218.02      225.83     26.33 o
   0  -6  -7        3.26       -4.61      4.99 o
   1  -6  -7      124.20      149.31     14.56 o
   2  -6  -7      164.55      181.85     26.59 o
   3  -6  -7        0.75        6.10      6.37 o
   4  -6  -7       46.69       32.68     11.16 o
   5  -6  -7        1.95       -0.71      6.85 o
   6  -6  -7       17.17        4.46      7.42 o
  -8  -5  -7       49.51       -0.06     11.30 o
  -7  -5  -7       21.66       28.41      9.33 o
  -6  -5  -7      198.67      221.96     27.73 o
  -5  -5  -7       97.75      108.62     13.19 o
  -4  -5  -7      147.89      194.81     15.82 o
  -3  -5  -7      243.31      256.73     17.63 o
  -2  -5  -7        7.42        8.65      6.39 o
  -1  -5  -7       46.78       44.55      8.86 o
   0  -5  -7      261.18      252.75     15.95 o
   1  -5  -7       46.79       50.07      9.08 o
   2  -5  -7      472.97      494.77     23.47 o
   3  -5  -7        1.68        4.17      8.09 o
   4  -5  -7       64.24       64.10     11.35 o
   5  -5  -7       36.85       41.59     18.14 o
   6  -5  -7        0.43        9.51      6.07 o
   7  -5  -7       27.69        2.87     15.74 o
  -9  -4  -7        0.64       -0.07      5.86 o
  -8  -4  -7       77.67       86.38     23.08 o
  -7  -4  -7       62.66       73.47     12.76 o
  -6  -4  -7       91.55      124.91     13.90 o
  -5  -4  -7       92.69      121.76     12.98 o
  -4  -4  -7       39.63       55.50     16.35 o
  -3  -4  -7      224.85      288.05     26.83 o
  -2  -4  -7      247.01      256.33     16.20 o
  -1  -4  -7       53.85       59.97      9.27 o
   0  -4  -7      833.14      796.30     28.30 o
   1  -4  -7       78.37       58.27     14.19 o
   2  -4  -7        2.57        4.37      4.70 o
   3  -4  -7       67.81       87.75     10.03 o
   4  -4  -7        0.57       -0.29      3.84 o
   5  -4  -7       34.80       53.22     15.74 o
   6  -4  -7       18.28       16.84      7.31 o
   7  -4  -7        1.78        5.32      8.06 o
  -9  -3  -7       42.98        0.37      4.82 o
  -8  -3  -7        2.62        5.38      7.03 o
  -7  -3  -7       88.28      107.58     22.80 o
  -6  -3  -7       45.44       63.93     10.91 o
  -5  -3  -7        1.58        1.26      3.77 o
  -4  -3  -7      923.98     1048.04     37.29 o
  -3  -3  -7       27.74       26.88      7.81 o
  -2  -3  -7      137.63      135.15     11.90 o
  -1  -3  -7      453.65      473.30     19.70 o
   0  -3  -7       59.38       67.51      8.14 o
   1  -3  -7      296.89      332.57     14.71 o
   2  -3  -7      191.98      188.57     11.78 o
   3  -3  -7      264.78      259.88     13.74 o
   4  -3  -7      218.10      222.17     13.09 o
   5  -3  -7       48.09       12.58     12.99 o
   6  -3  -7       25.29       27.08      7.07 o
   7  -3  -7        0.78        3.96      3.89 o
  -9  -2  -7       81.00       91.64     15.00 o
  -8  -2  -7       44.14       56.61     11.95 o
  -7  -2  -7       41.49       42.55     10.58 o
  -6  -2  -7      581.43      617.21     27.81 o
  -5  -2  -7       47.08       60.36      9.75 o
  -4  -2  -7      539.20      597.91     35.47 o
  -3  -2  -7      442.14      502.43     30.53 o
  -2  -2  -7      655.29      679.43     24.52 o
  -1  -2  -7      526.21      595.67     29.92 o
   0  -2  -7      284.72      303.37     20.75 o
   1  -2  -7      733.12      712.08     22.37 o
   2  -2  -7      125.45      137.10      8.83 o
   3  -2  -7      125.80      130.91     14.19 o
   4  -2  -7      179.70      184.42     10.68 o
   5  -2  -7       58.76       52.77      7.01 o
   6  -2  -7       28.57       23.26      5.59 o
   7  -2  -7       34.68       29.26      8.83 o
  -9  -1  -7        3.05       -1.68      6.04 o
  -8  -1  -7       83.27      106.40     14.68 o
  -7  -1  -7       18.45       16.05      8.17 o
  -6  -1  -7      137.37      161.80     14.35 o
  -5  -1  -7      206.15      243.11     15.40 o
  -4  -1  -7       31.96       48.65      7.67 o
  -3  -1  -7      428.08      428.39     18.30 o
  -2  -1  -7       19.96       19.85      5.74 o
  -1  -1  -7       16.64       26.40      5.65 o
   0  -1  -7      924.65      952.77     27.64 o
   1  -1  -7       76.67       76.62      6.43 o
   2  -1  -7       13.99        9.23      5.61 o
   3  -1  -7      171.32      197.25      9.11 o
   4  -1  -7      114.85      142.10      8.12 o
   5  -1  -7       13.86       18.83      4.21 o
   6  -1  -7        8.62        4.97      4.59 o
  -9   0  -7       21.00       13.05     11.92 o
  -8   0  -7       53.71       64.83     12.80 o
  -7   0  -7      149.45      166.66     16.26 o
  -6   0  -7        1.29        1.48      4.65 o
  -5   0  -7      452.27      462.20     21.53 o
  -4   0  -7      478.58      538.27     21.39 o
  -3   0  -7      539.08      534.47     28.26 o
  -2   0  -7     1244.13     1247.32     35.71 o
  -1   0  -7       60.40       70.89     11.20 o
   0   0  -7      479.52      500.91     16.38 o
   1   0  -7      876.77      949.97     31.01 o
   2   0  -7      292.05      285.68      9.84 o
   3   0  -7      462.63      464.63     13.56 o
   4   0  -7       52.96       60.49      4.65 o
   5   0  -7      118.05      127.35      6.23 o
   6   0  -7       32.80       27.33      6.12 o
  -9   1  -7       54.05       38.70     30.21 o
  -8   1  -7       16.35        3.23      5.19 o
  -7   1  -7      218.12      231.66     18.80 o
  -6   1  -7      347.58      363.04     21.03 o
  -5   1  -7      102.46      111.19     11.67 o
  -4   1  -7      264.89      252.81     13.88 o
  -3   1  -7      135.37      128.36      9.64 o
  -2   1  -7      712.16      675.32     21.22 o
  -1   1  -7      669.17      663.33     19.97 o
   0   1  -7        3.72        1.01      2.09 o
   1   1  -7      518.41      539.89     15.03 o
   2   1  -7        0.05       -0.30      1.39 o
   3   1  -7       52.29       47.13      3.45 o
   4   1  -7      225.60      251.13      7.32 o
   5   1  -7       12.80        8.60      1.78 o
  -9   2  -7       50.50       51.42     10.24 o
  -8   2  -7       55.61       58.62     11.89 o
  -7   2  -7       36.57       47.10      8.50 o
  -6   2  -7      371.39      389.46     22.29 o
  -5   2  -7       11.29        9.66      6.46 o
  -4   2  -7       23.13       18.60      6.08 o
  -3   2  -7     1242.19     1236.34     35.82 o
  -2   2  -7      420.25      434.27     15.28 o
  -1   2  -7      477.19      474.11     14.84 o
   0   2  -7      449.16      456.15     18.20 o
   1   2  -7      427.42      448.97     12.03 o
   2   2  -7      162.09      154.74      7.27 o
   3   2  -7       65.12       64.12      2.72 o
   4   2  -7      209.10      229.28      6.36 o
  -9   3  -7        2.79        5.40      6.54 o
  -8   3  -7       67.18       90.39     11.64 o
  -7   3  -7       88.59       84.39     10.70 o
  -6   3  -7       12.36        7.95      5.23 o
  -5   3  -7     1026.97     1082.07     39.82 o
  -4   3  -7        0.07        0.22      2.87 o
  -3   3  -7      540.82      525.71     19.14 o
  -2   3  -7      366.74      376.89     20.05 o
  -1   3  -7       75.60       77.03      6.14 o
   0   3  -7      461.61      519.84     14.60 o
   1   3  -7      229.72      239.80     10.35 o
   2   3  -7      287.41      279.93      6.56 o
   3   3  -7      125.35      111.05      2.53 o
  -9   4  -7       30.24       27.59     10.10 o
  -8   4  -7       15.61       11.84      7.46 o
  -7   4  -7      233.72      241.59     18.24 o
  -6   4  -7        8.11        2.72      4.23 o
  -5   4  -7      274.89      299.20     16.06 o
  -4   4  -7       55.84       58.88      8.04 o
  -3   4  -7        5.80        1.64      3.16 o
  -2   4  -7      864.11      822.11     32.49 o
  -1   4  -7       12.00        5.21      3.21 o
   0   4  -7      106.93      107.96      9.12 o
   1   4  -7     1681.81     1686.52     49.66 o
   2   4  -7      237.61      228.93      3.39 o
  -8   5  -7       12.38       10.94      7.78 o
  -7   5  -7       55.87       72.63     13.65 o
  -6   5  -7      196.63      220.58     14.14 o
  -5   5  -7       21.47       21.87      6.17 o
  -4   5  -7      251.68      244.22     11.18 o
  -3   5  -7      362.61      361.31     15.51 o
  -2   5  -7      381.89      378.81     10.67 o
  -1   5  -7      258.53      259.50      7.47 o
   0   5  -7       55.86       59.07      3.93 o
   1   5  -7       55.00       57.49      3.68 o
   2   5  -7       26.86       32.89      0.94 o
  -8   6  -7       26.89       32.46     10.58 o
  -7   6  -7        3.02        1.76      6.32 o
  -6   6  -7       52.77       68.97      9.97 o
  -5   6  -7      124.48      110.10     10.16 o
  -4   6  -7       60.48       59.94      7.15 o
  -3   6  -7      104.56      119.12      8.96 o
  -2   6  -7       97.82       86.86      5.65 o
  -1   6  -7      344.85      358.29     12.92 o
   0   6  -7      332.54      317.17     15.30 o
   1   6  -7        1.08        3.22      1.12 o
  -7   7  -7       57.89       65.44     14.30 o
  -6   7  -7        9.31        2.60      4.93 o
  -5   7  -7      332.07      329.42     16.17 o
  -4   7  -7       14.42       11.44      4.98 o
  -3   7  -7      111.92      119.63      7.98 o
  -2   7  -7      320.89      303.94     11.91 o
  -1   7  -7       92.27       86.51      5.01 o
   0   7  -7       40.20       45.66      3.98 o
   1   7  -7      142.20      135.99      4.53 o
  -6   8  -7        2.74        3.26      5.49 o
  -5   8  -7       15.08       16.09      6.56 o
  -4   8  -7       49.11       33.60     25.71 o
  -3   8  -7        1.93        3.53      3.43 o
  -2   8  -7      173.42      165.19      8.24 o
  -1   8  -7       24.34       20.39      4.43 o
   0   8  -7       17.83       22.88      2.83 o
   1   8  -7      106.15      106.72      5.07 o
  -5   9  -7       15.28        5.26      5.58 o
  -4   9  -7       81.99       97.06      9.62 o
  -3   9  -7       33.84        0.65      3.05 o
  -2   9  -7        9.23        8.13      2.89 o
  -1   9  -7      246.30      236.29      9.74 o
   0   9  -7        2.09       -0.09      1.51 o
  -3  10  -7       21.60       12.65      8.43 o
  -2  10  -7       45.19       50.86      5.65 o
  -1  10  -7       95.17      103.70      6.56 o
   0  10  -7       23.44       16.37      4.21 o
  -3 -11  -6       43.13        0.09     15.73 o
  -2 -11  -6        5.90        0.08      4.82 o
  -1 -11  -6        1.95        0.10      6.94 o
   0 -11  -6       27.27       -3.89     10.47 o
   1 -11  -6        1.03        0.21      5.66 o
   2 -11  -6        8.26       -0.06      5.64 o
  -5 -10  -6       29.44       27.85     12.97 o
  -4 -10  -6        4.44        0.36      4.84 o
  -3 -10  -6        0.60       -0.18     11.74 o
  -2 -10  -6       33.86        0.21      8.46 o
  -1 -10  -6        2.59       -2.43      5.48 o
   0 -10  -6        2.03       -0.07     10.96 o
   1 -10  -6       21.66       -0.99     18.18 o
   2 -10  -6        0.05        0.02      4.30 o
   3 -10  -6       23.47        0.08      5.55 o
  -6  -9  -6       36.38       43.21      8.41 o
  -5  -9  -6        0.32        1.94      4.80 o
  -4  -9  -6       27.38       34.08      8.32 o
  -3  -9  -6       43.54       48.79      9.35 o
  -2  -9  -6       63.53       68.65     12.35 o
  -1  -9  -6       57.79       77.00     12.81 o
   0  -9  -6        0.13        1.48      4.96 o
   1  -9  -6       72.56       71.93     13.87 o
   2  -9  -6        1.62        0.18      4.27 o
   3  -9  -6        1.69        0.10      7.30 o
   4  -9  -6       14.25        0.45     10.76 o
   5  -9  -6        0.40        2.62      7.33 o
  -7  -8  -6        1.67       10.08      5.00 o
  -6  -8  -6       29.23       33.41      7.93 o
  -5  -8  -6       49.61       40.90      8.98 o
  -4  -8  -6       10.19       20.11      7.14 o
  -3  -8  -6       95.84      103.98     11.87 o
  -2  -8  -6       13.65       13.64      7.07 o
  -1  -8  -6        0.96        0.94      4.00 o
   0  -8  -6      186.50      181.80     17.26 o
   1  -8  -6        4.00        3.91      7.07 o
   2  -8  -6      147.80      173.79     18.51 o
   3  -8  -6       16.64        1.03      8.73 o
   4  -8  -6       13.81        1.20      7.26 o
   5  -8  -6       27.01        1.59     19.89 o
  -8  -7  -6       32.53       38.64      9.03 o
  -7  -7  -6       38.91       34.42      9.69 o
  -6  -7  -6        8.75        9.02      6.42 o
  -5  -7  -6      128.90      149.38     12.97 o
  -4  -7  -6        2.52        3.96      4.69 o
  -3  -7  -6      124.11      131.47     12.59 o
  -2  -7  -6      357.50      390.14     19.48 o
  -1  -7  -6      153.67      129.43     13.21 o
   0  -7  -6      106.96      103.87     12.49 o
   1  -7  -6       15.84       20.08      8.61 o
   2  -7  -6      104.46      126.34     25.47 o
   3  -7  -6       21.99       28.79     10.74 o
   4  -7  -6        1.47        0.94      6.05 o
   5  -7  -6       40.45       -1.08     10.11 o
   6  -7  -6       14.66        2.65      8.45 o
  -8  -6  -6        0.84        1.47      7.06 o
  -7  -6  -6       77.13       87.31     11.98 o
  -6  -6  -6       20.19       23.05      7.90 o
  -5  -6  -6       43.28       62.87      9.68 o
  -4  -6  -6       39.47       54.14     15.75 o
  -3  -6  -6      140.94      148.01     20.26 o
  -2  -6  -6      206.84      223.21     23.36 o
  -1  -6  -6       69.01       74.33      9.79 o
   0  -6  -6        1.16       -0.95      2.89 o
   1  -6  -6      175.61      183.06     24.43 o
   2  -6  -6       41.17       35.70      9.37 o
   3  -6  -6       21.96       38.89     10.06 o
   4  -6  -6       96.29      106.29     14.30 o
   5  -6  -6       15.71        1.98      8.19 o
   6  -6  -6        5.53       -0.57      7.08 o
   7  -6  -6        2.75        2.19     11.04 o
  -9  -5  -6       49.94       57.35     11.40 o
  -8  -5  -6       13.27       14.22      7.37 o
  -7  -5  -6        3.92       -1.07      5.18 o
  -6  -5  -6      226.27      269.73     25.81 o
  -5  -5  -6       57.30       68.87      9.74 o
  -4  -5  -6      575.80      623.76     25.60 o
  -3  -5  -6      345.12      376.16     18.62 o
  -2  -5  -6       95.60      103.06     10.63 o
  -1  -5  -6      733.37      724.91     26.48 o
   0  -5  -6       50.06       80.52      9.38 o
   1  -5  -6      259.26      260.62     15.22 o
   2  -5  -6      291.41      312.01     17.22 o
   3  -5  -6       47.52       52.30      9.63 o
   4  -5  -6      194.38      186.69     15.58 o
   5  -5  -6       64.98       72.63     11.33 o
   6  -5  -6       37.03       46.77     10.44 o
   7  -5  -6       18.44       24.05      9.17 o
  -9  -4  -6        2.47       -0.06      5.26 o
  -8  -4  -6      165.97      200.99     26.19 o
  -7  -4  -6        3.40        6.67      5.07 o
  -6  -4  -6      152.25      158.06     13.93 o
  -5  -4  -6      257.85      329.95     26.68 o
  -4  -4  -6      101.52      119.86     11.30 o
  -3  -4  -6      147.23      154.33     11.99 o
  -2  -4  -6       77.14       65.76      8.80 o
  -1  -4  -6       51.09       50.37      7.68 o
   0  -4  -6      564.14      548.80     20.67 o
   1  -4  -6       62.28       45.50      7.27 o
   2  -4  -6      515.79      543.32     21.28 o
   3  -4  -6        1.32        6.06      6.68 o
   4  -4  -6       41.24       41.16      8.55 o
   5  -4  -6       38.40       50.97      8.98 o
   6  -4  -6        0.19        5.80      7.14 o
   7  -4  -6       19.91       33.04      8.19 o
  -9  -3  -6       18.92       -0.25      3.93 o
  -8  -3  -6       13.72       21.11      8.63 o
  -7  -3  -6       64.58       81.14     11.89 o
  -6  -3  -6       11.45        7.34      6.05 o
  -5  -3  -6      303.27      340.45     17.78 o
  -4  -3  -6      155.90      165.19     12.26 o
  -3  -3  -6        1.59        5.51      4.86 o
  -2  -3  -6     2408.99     2533.27     71.41 o
  -1  -3  -6      307.29      294.14     14.02 o
   0  -3  -6       53.69       42.23      6.36 o
   1  -3  -6      421.12      402.65     15.59 o
   2  -3  -6       25.93       27.83      5.80 o
   3  -3  -6      206.79      226.16     12.15 o
   4  -3  -6      164.72      175.34     11.20 o
   5  -3  -6       26.26       27.70      6.61 o
   6  -3  -6      108.11      113.82     10.41 o
   7  -3  -6        1.12       -0.19      3.83 o
  -9  -2  -6      106.60      123.87     14.79 o
  -8  -2  -6       23.94       21.39      8.35 o
  -7  -2  -6      293.37      326.57     19.15 o
  -6  -2  -6      363.70      411.08     19.79 o
  -5  -2  -6       57.48       66.25      9.09 o
  -4  -2  -6     1187.56     1311.09     40.92 o
  -3  -2  -6       24.28       23.05      6.72 o
  -2  -2  -6      181.87      198.13     18.26 o
  -1  -2  -6     3922.26     4320.19    118.34 o
   0  -2  -6      397.75      405.28     20.63 o
   1  -2  -6      742.21      725.05     21.27 o
   2  -2  -6      268.21      270.58     16.76 o
   3  -2  -6      386.39      420.03     14.88 o
   4  -2  -6      295.76      303.71     12.97 o
   5  -2  -6      108.28       86.28      7.71 o
   6  -2  -6       51.71       72.67      7.44 o
   7  -2  -6        4.12        2.11      2.93 o
  -9  -1  -6       32.94       33.30     22.76 o
  -8  -1  -6       41.26       43.20     10.25 o
  -7  -1  -6       33.07       34.40      9.04 o
  -6  -1  -6      185.75      185.45     21.68 o
  -5  -1  -6       73.87       64.23      8.59 o
  -4  -1  -6      313.22      306.15     14.77 o
  -3  -1  -6      271.34      277.29     12.95 o
  -2  -1  -6       21.30       18.25      4.99 o
  -1  -1  -6      955.12      839.40     31.43 o
   0  -1  -6       32.94       19.48      4.21 o
   1  -1  -6       46.25       47.81      4.83 o
   2  -1  -6      940.61      900.74     23.57 o
   3  -1  -6        3.56        3.73      2.75 o
   4  -1  -6       10.29       11.99      5.72 o
   5  -1  -6      353.66      361.16     12.85 o
   6  -1  -6       82.46       71.38      5.98 o
  -9   0  -6        5.72        5.47      8.66 o
  -8   0  -6      223.68      242.34     18.77 o
  -7   0  -6      110.91      121.23     12.85 o
  -6   0  -6       26.95       29.59      7.75 o
  -5   0  -6     1121.16     1141.93     35.69 o
  -4   0  -6        8.67       16.64      4.95 o
  -3   0  -6     1119.42     1220.65     34.54 o
  -2   0  -6      875.37      917.50     25.83 o
  -1   0  -6       47.73       20.96      4.33 o
   0   0  -6     1035.74      949.75     24.71 o
   1   0  -6      478.85      436.01     16.63 o
   2   0  -6      657.95      665.38     16.74 o
   3   0  -6      367.25      424.80     11.71 o
   4   0  -6      107.37      110.91      5.58 o
   5   0  -6       12.26        9.00      2.69 o
   6   0  -6       50.85       41.30      3.96 o
  -9   1  -6       14.93        4.51      6.27 o
  -8   1  -6        2.10        6.30      5.06 o
  -7   1  -6      263.23      270.94     19.02 o
  -6   1  -6       56.20       58.88      9.99 o
  -5   1  -6      201.35      234.96     13.98 o
  -4   1  -6      545.42      486.40     18.17 o
  -3   1  -6       64.50       54.37      6.64 o
  -2   1  -6      929.54      954.88     26.32 o
  -1   1  -6      178.39      179.68      8.04 o
   0   1  -6     2086.60     1996.43     53.99 o
   1   1  -6      953.43      911.55     21.60 o
   2   1  -6       54.01       43.13      5.08 o
   3   1  -6      723.83      706.31     15.72 o
   4   1  -6       62.71       57.10      3.10 o
   5   1  -6      150.60      140.01      7.00 o
  -9   2  -6      111.92      115.23     12.36 o
  -8   2  -6       55.07       70.01     11.24 o
  -7   2  -6      297.03      313.43     14.98 o
  -6   2  -6      256.78      269.57     17.95 o
  -5   2  -6       16.37       22.99      7.21 o
  -4   2  -6     1304.35     1332.82     40.35 o
  -3   2  -6      107.27      105.95      7.98 o
  -2   2  -6      104.19      111.32     11.71 o
  -1   2  -6     2409.28     2430.83     59.90 o
   0   2  -6      243.17      226.65     10.96 o
   1   2  -6      454.10      435.40     10.76 o
   2   2  -6      643.17      601.39     12.45 o
   3   2  -6       28.48       27.81      2.56 o
   4   2  -6      155.36      140.60      3.96 o
  -9   3  -6       16.64       16.67      8.02 o
  -8   3  -6       91.67      106.67     11.83 o
  -7   3  -6        7.09        5.58      5.01 o
  -6   3  -6       81.50       69.88     10.22 o
  -5   3  -6      240.28      242.17     11.31 o
  -4   3  -6       36.46       39.21      7.38 o
  -3   3  -6     1117.99     1173.26     42.41 o
  -2   3  -6       22.07       25.85      4.74 o
  -1   3  -6      599.12      560.12     19.94 o
   0   3  -6      236.42      234.86     10.97 o
   1   3  -6      111.78      117.54      4.40 o
   2   3  -6      337.51      329.42      6.46 o
  -9   4  -6        1.90        7.90      8.84 o
  -8   4  -6       45.14       66.27     10.73 o
  -7   4  -6      215.62      224.31     14.61 o
  -6   4  -6       36.19       36.72     12.41 o
  -5   4  -6      588.53      612.91     18.71 o
  -4   4  -6      345.32      329.99     13.83 o
  -3   4  -6      524.46      545.77     16.29 o
  -2   4  -6      342.43      347.14      9.41 o
  -1   4  -6      170.06      165.00      5.42 o
   0   4  -6     1599.62     1574.19     26.22 o
   1   4  -6      424.40      420.81     11.99 o
   2   4  -6       42.59       38.53      1.01 o
  -8   5  -6        3.43        5.30      8.23 o
  -7   5  -6      138.25      154.36     13.43 o
  -6   5  -6       15.83       14.85      6.20 o
  -5   5  -6       78.45       78.23      8.38 o
  -4   5  -6      475.84      468.07     14.86 o
  -3   5  -6       76.68       71.64      5.86 o
  -2   5  -6      198.76      197.11     11.52 o
  -1   5  -6      355.02      349.61     13.58 o
   0   5  -6      582.67      588.73     12.01 o
   1   5  -6       59.83       64.63      3.60 o
   2   5  -6        0.25        0.33      0.31 o
  -8   6  -6       27.72       35.91     13.38 o
  -7   6  -6       12.79       16.97      7.94 o
  -6   6  -6      204.30      232.08     17.15 o
  -5   6  -6       14.89       15.50      5.68 o
  -4   6  -6       85.87      100.48      3.76 o
  -3   6  -6      390.76      385.47      8.36 o
  -2   6  -6       48.58       51.07      4.26 o
  -1   6  -6      347.01      345.39      7.32 o
   0   6  -6      444.43      422.47      9.90 o
   1   6  -6      319.66      331.54     10.63 o
   2   6  -6       91.19       93.13      1.59 o
  -7   7  -6       26.01       34.85     12.33 o
  -6   7  -6       98.03       84.92     11.15 o
  -5   7  -6      130.35      129.12      4.37 o
  -4   7  -6        1.60        0.93      2.35 o
  -3   7  -6      415.01      448.19     12.95 o
  -2   7  -6       34.40       33.94      3.40 o
  -1   7  -6       83.44       87.17      4.66 o
   0   7  -6      437.94      453.63     13.76 o
   1   7  -6       67.86       72.15      2.87 o
   2   7  -6      151.95      139.05      2.51 o
  -6   8  -6        4.03        7.59      8.14 o
  -5   8  -6       72.34       76.43     17.79 o
  -4   8  -6       77.19       71.04      4.83 o
  -3   8  -6      160.86      161.91      6.36 o
  -2   8  -6      112.21      107.90      5.28 o
  -1   8  -6       22.64       16.01      2.84 o
   0   8  -6      161.06      166.56      5.93 o
   1   8  -6       56.21       54.38      2.68 o
   2   8  -6        1.81        1.75      1.31 o
  -5   9  -6        2.20       -0.79      5.26 o
  -4   9  -6       47.59       -0.46      3.11 o
  -3   9  -6       65.51       66.83      6.14 o
  -2   9  -6       90.96      105.93      6.38 o
  -1   9  -6       24.81       22.84      3.87 o
   0   9  -6       10.18        5.61      2.20 o
   1   9  -6      163.72      166.73     13.57 o
  -4  10  -6       36.94        0.29      3.12 o
  -3  10  -6      132.25      134.08      8.55 o
  -2  10  -6       16.89       18.08      6.97 o
  -1  10  -6       33.90       39.43      4.33 o
   0  10  -6      131.69      130.45      6.82 o
   1  10  -6      126.45      125.55     16.69 o
  -4 -11  -5        1.20       -4.62      4.62 o
  -3 -11  -5       19.01       -0.07      7.63 o
  -2 -11  -5       13.26        0.14     13.60 o
  -1 -11  -5       23.67        0.02      8.94 o
   0 -11  -5       14.15        0.70      9.78 o
   1 -11  -5        0.35       -0.11     11.62 o
   2 -11  -5       28.58       -0.02     10.64 o
  -5 -10  -5       36.05       39.21      7.78 o
  -4 -10  -5        2.77        2.24      9.38 o
  -3 -10  -5       20.64       20.21      7.43 o
  -2 -10  -5       57.20       53.65     15.73 o
  -1 -10  -5        0.34       -0.09      4.61 o
   0 -10  -5       59.91       71.99     13.63 o
   1 -10  -5        4.88        0.04      5.56 o
   2 -10  -5        2.94       -0.02      4.91 o
   3 -10  -5       49.42       -0.17      4.46 o
   4 -10  -5        1.26        0.22     15.83 o
  -6  -9  -5        3.14        4.65      4.29 o
  -5  -9  -5        1.73       -3.24      3.24 o
  -4  -9  -5       97.04      112.22     11.03 o
  -3  -9  -5        2.94        4.84      4.68 o
  -2  -9  -5       43.23       42.94     15.42 o
  -1  -9  -5       55.09       57.07     11.35 o
   0  -9  -5       34.48       33.45      9.72 o
   1  -9  -5       49.85       51.26     10.73 o
   2  -9  -5        5.75        0.02      3.52 o
   3  -9  -5       11.62       -0.24      4.40 o
   4  -9  -5        9.77       -2.84      8.00 o
   5  -9  -5        3.50        0.79      5.71 o
  -7  -8  -5        1.91        1.81      3.60 o
  -6  -8  -5       39.33       58.21     13.65 o
  -5  -8  -5       19.53       13.59      5.53 o
  -4  -8  -5       90.24       79.25      9.89 o
  -3  -8  -5       50.58       56.95     14.12 o
  -2  -8  -5        8.26        7.16      9.48 o
  -1  -8  -5      180.78      188.46     14.98 o
   0  -8  -5       15.60       25.15      8.55 o
   1  -8  -5        6.52       17.79     14.74 o
   2  -8  -5      178.93      192.63     30.94 o
   3  -8  -5        4.67        0.22      6.11 o
   4  -8  -5       39.90        0.85     11.06 o
   5  -8  -5       44.20        2.88     10.41 o
   6  -8  -5        2.68       -0.06      6.82 o
  -8  -7  -5       56.88       57.10     10.36 o
  -7  -7  -5       24.96       21.16      9.85 o
  -6  -7  -5       87.78       96.22     10.20 o
  -5  -7  -5      147.34      179.36     19.15 o
  -4  -7  -5        0.56       -0.94      2.97 o
  -3  -7  -5      502.07      503.92     21.36 o
  -2  -7  -5       19.67       12.23      6.20 o
  -1  -7  -5       82.11       75.60     10.53 o
   0  -7  -5      693.49      718.37     41.15 o
   1  -7  -5       24.68       23.60      8.34 o
   2  -7  -5      121.03      121.53     13.64 o
   3  -7  -5       39.01       46.21     11.17 o
   4  -7  -5      100.10      125.79     16.21 o
   5  -7  -5       34.15       -0.56     18.75 o
   6  -7  -5        0.53       -0.62      4.80 o
   7  -7  -5        9.20       -2.46      8.54 o
  -8  -6  -5       10.49        9.15      6.27 o
  -7  -6  -5       33.01       43.16      8.56 o
  -6  -6  -5        0.42        0.65      3.91 o
  -5  -6  -5       64.73       71.95      9.40 o
  -4  -6  -5       90.03      109.41      9.92 o
  -3  -6  -5       25.97       31.07      6.92 o
  -2  -6  -5       57.45       56.94      8.07 o
  -1  -6  -5       57.91       50.15      8.32 o
   0  -6  -5      215.45      227.15     22.57 o
   1  -6  -5       74.13       90.32     10.93 o
   2  -6  -5        6.20        0.77      3.59 o
   3  -6  -5      184.99      188.80     15.63 o
   4  -6  -5       20.50       12.44      8.02 o
   5  -6  -5        5.49        6.38     12.45 o
   6  -6  -5       43.82       -0.51     10.71 o
   7  -6  -5        2.25        3.42      6.93 o
  -9  -5  -5       61.07       60.01     10.27 o
  -8  -5  -5       48.01       44.85      8.88 o
  -7  -5  -5      220.62      239.01     15.37 o
  -6  -5  -5      104.89      113.50     17.57 o
  -5  -5  -5        2.72        8.03      4.86 o
  -4  -5  -5      686.56      707.91     25.42 o
  -3  -5  -5      132.74      129.16     10.67 o
  -2  -5  -5      535.83      529.04     28.45 o
  -1  -5  -5     1260.68     1253.12     37.58 o
   0  -5  -5       21.65       16.04     10.06 o
   1  -5  -5      463.98      444.07     18.91 o
   2  -5  -5       65.25       67.64      9.08 o
   3  -5  -5       27.94       25.70      7.60 o
   4  -5  -5      379.92      386.67     20.46 o
   5  -5  -5        4.07        2.95      5.35 o
   6  -5  -5       56.01       48.96     10.61 o
   7  -5  -5       15.88       20.73      8.41 o
  -9  -4  -5       44.91       54.74     10.39 o
  -8  -4  -5       18.46       18.45      7.53 o
  -7  -4  -5        8.92        7.08      8.95 o
  -6  -4  -5      384.66      439.45     19.78 o
  -5  -4  -5       79.59       84.73      9.53 o
  -4  -4  -5       63.80       75.96      8.73 o
  -3  -4  -5      831.67      830.65     26.81 o
  -2  -4  -5      246.58      257.78     12.69 o
  -1  -4  -5      692.90      718.85     31.01 o
   0  -4  -5      181.06      175.13     10.28 o
   1  -4  -5      289.04      284.48     13.41 o
   2  -4  -5      693.04      669.53     23.61 o
   3  -4  -5        4.13        0.82      3.58 o
   4  -4  -5      333.98      369.20     17.95 o
   5  -4  -5        9.84       10.15      5.58 o
   6  -4  -5       63.28       53.91      9.28 o
   7  -4  -5       41.12       35.24      8.68 o
  -9  -3  -5        0.70       -1.80      4.78 o
  -8  -3  -5      120.49      130.86     12.36 o
  -7  -3  -5       40.14       41.56      8.79 o
  -6  -3  -5       97.97      114.40     10.84 o
  -5  -3  -5      346.96      367.26     24.77 o
  -4  -3  -5       39.93       30.22      6.41 o
  -3  -3  -5     1042.19     1060.27     39.71 o
  -2  -3  -5       11.35        6.92      4.11 o
  -1  -3  -5     1553.50     1757.61     47.47 o
   0  -3  -5     1922.59     1904.87     50.34 o
   1  -3  -5       39.05       46.12      5.95 o
   2  -3  -5      193.49      175.56      9.99 o
   3  -3  -5      769.70      805.48     25.11 o
   4  -3  -5        5.88        5.23      4.05 o
   5  -3  -5       26.00       16.87     11.11 o
   6  -3  -5      136.72      117.22     10.15 o
   7  -3  -5       12.39       13.31      5.90 o
  -9  -2  -5       71.00       85.90      9.64 o
  -8  -2  -5        0.01       -2.95      4.87 o
  -7  -2  -5      406.90      432.95     20.51 o
  -6  -2  -5      207.51      233.44     13.66 o
  -5  -2  -5      238.16      244.80     13.01 o
  -4  -2  -5      845.33      862.85     34.94 o
  -3  -2  -5        9.21       17.10      8.28 o
  -2  -2  -5     4183.67     4661.56    125.95 o
  -1  -2  -5       13.09       15.57      4.25 o
   0  -2  -5      926.94      935.15     25.00 o
   1  -2  -5      905.60      861.66     23.12 o
   2  -2  -5      256.08      240.04      9.84 o
   3  -2  -5      412.77      464.84     20.96 o
   4  -2  -5      165.05      187.88     10.01 o
   5  -2  -5      176.81      175.82      9.82 o
   6  -2  -5      163.93      149.72      9.22 o
 -10  -1  -5        3.27        5.13      5.42 o
  -9  -1  -5       91.58       94.63     10.83 o
  -8  -1  -5       10.36       17.67      7.36 o
  -7  -1  -5      212.97      220.05     14.83 o
  -6  -1  -5      421.82      450.12     19.65 o
  -5  -1  -5      198.90      212.48     12.03 o
  -4  -1  -5      183.72      154.97      9.85 o
  -3  -1  -5     1455.43     1376.99     44.95 o
  -2  -1  -5      529.78      527.64     16.48 o
  -1  -1  -5     1000.44     1019.95     26.84 o
   0  -1  -5      218.02      201.92      8.49 o
   1  -1  -5     2489.80     2347.19     56.51 o
   2  -1  -5      805.88      774.97     24.55 o
   3  -1  -5        2.28        0.96      3.70 o
   4  -1  -5      846.84      864.48     23.28 o
   5  -1  -5        1.05       -2.63      4.24 o
   6  -1  -5       49.08       57.38      9.45 o
 -10   0  -5       22.76       15.85     11.69 o
  -9   0  -5       19.71       11.67     10.35 o
  -8   0  -5      135.55      163.65     10.44 o
  -7   0  -5      100.42      103.30     18.42 o
  -6   0  -5      286.39      274.89     15.10 o
  -5   0  -5      471.81      472.62     26.09 o
  -4   0  -5      148.88      156.25      9.22 o
  -3   0  -5     1847.00     1789.21     46.55 o
  -2   0  -5       15.58        6.35      3.28 o
  -1   0  -5       58.51       67.05      5.40 o
   0   0  -5      415.13      422.27     11.91 o
   1   0  -5      841.19      803.08     18.69 o
   2   0  -5      153.91      105.20      4.63 o
   3   0  -5      175.79      180.85      6.20 o
   4   0  -5      129.15      130.58      5.53 o
   5   0  -5      330.85      282.40      8.94 o
 -10   1  -5       47.89       38.78     25.40 o
  -9   1  -5       11.94        5.17      4.85 o
  -8   1  -5      179.65      215.28     12.27 o
  -7   1  -5      131.77      168.10     10.21 o
  -6   1  -5       14.82        7.90      5.64 o
  -5   1  -5      732.65      723.89     25.36 o
  -4   1  -5      208.13      181.60     10.41 o
  -2   1  -5     2367.33     2325.79     57.40 o
  -1   1  -5        7.56        6.05      2.55 o
   1   1  -5     2949.64     3052.38     70.79 o
   2   1  -5     1252.85     1234.73     25.78 o
   3   1  -5      704.72      723.99     17.45 o
   4   1  -5       27.11       29.83      3.63 o
  -9   2  -5       91.73      116.55     28.03 o
  -8   2  -5        7.18        3.37      4.47 o
  -7   2  -5      213.77      229.26     12.07 o
  -6   2  -5      334.57      358.29     13.39 o
  -5   2  -5      334.24      326.35     16.20 o
  -4   2  -5     1133.57     1024.96     31.01 o
  -3   2  -5      247.73      235.56     10.72 o
  -2   2  -5     2580.48     2538.84     63.30 o
  -1   2  -5        6.24        7.78      3.75 o
   0   2  -5       24.43       20.21      2.59 o
   1   2  -5     1324.74     1303.66     29.87 o
   2   2  -5        8.63        4.42      1.60 o
   3   2  -5      611.65      562.91      9.69 o
  -9   3  -5       54.84       67.02     12.47 o
  -8   3  -5       52.64       58.98     12.33 o
  -7   3  -5       54.49       65.83     10.23 o
  -6   3  -5      523.85      543.60     17.78 o
  -5   3  -5       79.81       80.21      8.56 o
  -4   3  -5      213.28      234.01      9.20 o
  -3   3  -5      522.77      499.86     17.23 o
  -2   3  -5        0.66        0.45      2.04 o
  -1   3  -5     2248.05     2260.06     54.06 o
   0   3  -5      483.89      419.64     10.21 o
   1   3  -5     1076.50     1104.92     24.91 o
   2   3  -5      212.58      204.94      3.30 o
  -9   4  -5        0.10       -1.84      5.20 o
  -8   4  -5      132.04      153.47     13.42 o
  -7   4  -5       34.89       39.60      8.11 o
  -6   4  -5       17.44       18.82      7.20 o
  -5   4  -5     1100.95     1098.65     27.22 o
  -4   4  -5        1.70        1.39      2.72 o
  -3   4  -5      483.58      517.84      8.33 o
  -2   4  -5      923.15      889.20     13.92 o
  -1   4  -5      787.50      744.79     10.96 o
   0   4  -5       70.78       69.67      2.80 o
   1   4  -5      190.37      176.73      5.00 o
   2   4  -5      528.15      514.74     28.96 o
  -9   5  -5       12.01       19.13     10.96 o
  -8   5  -5       52.47       71.98     11.51 o
  -7   5  -5      174.73      181.67     16.14 o
  -6   5  -5        5.53        8.30      5.25 o
  -5   5  -5      453.46      445.62      6.84 o
  -4   5  -5      160.84      160.11      5.96 o
  -3   5  -5      356.39      375.09     11.24 o
  -2   5  -5     1485.15     1448.02     22.70 o
  -1   5  -5       38.59       29.26      2.45 o
   0   5  -5      162.62      166.45      3.92 o
   1   5  -5     1876.21     1891.70     25.57 o
   2   5  -5     1053.76      972.29     11.77 o
  -8   6  -5        2.07        1.52      5.63 o
  -7   6  -5       40.14       41.53     13.67 o
  -6   6  -5      152.23      166.73     12.51 o
  -5   6  -5        3.85        2.24      3.56 o
  -4   6  -5      180.75      179.69      6.18 o
  -3   6  -5       91.42      101.34      7.56 o
  -2   6  -5       18.76       27.44      3.38 o
  -1   6  -5      544.22      529.10     13.43 o
   0   6  -5       87.36       90.54      3.37 o
   1   6  -5       11.42        6.71      1.44 o
   2   6  -5      497.98      487.45      6.78 o
  -8   7  -5       76.96       95.60     20.93 o
  -7   7  -5        2.97        5.07      6.48 o
  -6   7  -5      146.05      146.46     18.43 o
  -5   7  -5       84.52       79.50     11.40 o
  -4   7  -5      264.99      278.30      8.47 o
  -3   7  -5      313.54      326.78     17.51 o
  -2   7  -5       48.13       44.37      7.31 o
  -1   7  -5      834.62      898.79     27.22 o
   0   7  -5      122.22      127.90      4.35 o
   1   7  -5      205.88      204.23      4.44 o
   2   7  -5      585.39      608.53     16.96 o
  -7   8  -5       25.20       24.34      9.83 o
  -6   8  -5        4.81        3.18      7.96 o
  -5   8  -5      188.86      198.32     10.03 o
  -4   8  -5        3.49        1.83      2.27 o
  -3   8  -5       81.67       81.07      5.82 o
  -2   8  -5      211.43      209.52      8.52 o
  -1   8  -5       65.50       78.54      9.29 o
   0   8  -5      100.23      106.31      6.16 o
   1   8  -5       77.36       69.68      4.60 o
   2   8  -5      139.04      146.84      8.89 o
   3   8  -5       19.77       21.87     10.74 o
  -6   9  -5        0.95       -7.56     11.03 o
  -5   9  -5       15.39       21.37     11.72 o
  -4   9  -5       93.06       99.32      6.79 o
  -3   9  -5        3.97        3.27      3.54 o
  -2   9  -5       84.24       91.83      6.96 o
  -1   9  -5       52.33       55.40      5.85 o
   0   9  -5      117.82      132.87      9.37 o
   1   9  -5       62.08       71.69      4.19 o
   2   9  -5       26.90       20.73     16.37 o
   3   9  -5      126.66      160.67     19.77 o
  -4  10  -5      148.18      165.64     12.11 o
  -3  10  -5       28.48       20.98     13.96 o
  -2  10  -5       11.78        8.47      9.51 o
  -1  10  -5      194.57      220.30     10.67 o
   0  10  -5       11.70       15.27      4.26 o
   1  10  -5        1.72        5.02      2.22 o
   2  10  -5      131.35      133.17     27.17 o
   3  10  -5       48.33       63.69     16.90 o
  -2  11  -5        4.85        6.36      6.18 o
  -1  11  -5       18.91       22.29      5.76 o
   0  11  -5       92.83       97.76      9.22 o
   1  11  -5       21.24       21.31     10.96 o
  -4 -11  -4       14.39       15.30     10.22 o
  -3 -11  -4        2.74        0.27      3.64 o
  -2 -11  -4        3.84       -0.21      5.89 o
  -1 -11  -4        4.77       -0.08      5.76 o
   0 -11  -4       39.19        0.27     18.42 o
   1 -11  -4       20.79       -0.01      9.13 o
   2 -11  -4       25.20       -0.17      9.57 o
   3 -11  -4        0.13       -0.13     13.95 o
  -5 -10  -4       26.84       29.69      6.35 o
  -4 -10  -4        6.10       16.19      5.50 o
  -3 -10  -4      179.79      193.57     13.70 o
  -2 -10  -4       14.19       18.73      7.40 o
  -1 -10  -4       33.02       40.34     10.08 o
   0 -10  -4       89.15       89.96     12.97 o
   1 -10  -4        0.89        0.16      9.87 o
   2 -10  -4       37.72        0.03      4.26 o
   3 -10  -4        5.13        0.10      3.94 o
   4 -10  -4        0.03       -0.18      4.90 o
  -6  -9  -4        2.06       -0.05      2.29 o
  -5  -9  -4       83.06       95.68      8.87 o
  -4  -9  -4        2.78        4.16      4.02 o
  -3  -9  -4        4.73        4.48      7.25 o
  -2  -9  -4      187.38      206.42     14.31 o
  -1  -9  -4        6.80        7.46      6.00 o
   0  -9  -4       37.93       53.19     10.52 o
   1  -9  -4      116.81      124.79     15.25 o
   2  -9  -4        8.61       -0.10      2.92 o
   3  -9  -4      117.20      123.66     17.46 o
   4  -9  -4        6.07       -0.28     12.95 o
   5  -9  -4       17.31        2.98     21.93 o
  -7  -8  -4       11.31       13.69      4.69 o
  -6  -8  -4       42.36       40.41      6.36 o
  -5  -8  -4       14.29       13.54      4.64 o
  -4  -8  -4       72.90       76.88      8.26 o
  -3  -8  -4       83.98       88.40      8.78 o
  -2  -8  -4       84.26       75.50      9.38 o
  -1  -8  -4       98.30      111.05     11.29 o
   0  -8  -4       15.57        8.68      6.70 o
   1  -8  -4      163.74      179.89     15.88 o
   2  -8  -4        7.60       12.33      7.78 o
   3  -8  -4       24.07       17.25      8.56 o
   4  -8  -4      191.19      149.34     19.23 o
   5  -8  -4       24.83        1.13      7.82 o
   6  -8  -4       18.27       -0.04     10.27 o
  -8  -7  -4       75.79       76.51      8.62 o
  -7  -7  -4        0.28        1.25      3.05 o
  -6  -7  -4      144.39      161.13     16.95 o
  -5  -7  -4      152.88      168.97     10.34 o
  -4  -7  -4      136.48      144.03      9.85 o
  -3  -7  -4      285.95      287.00     13.64 o
  -2  -7  -4        5.98        6.18      4.57 o
  -1  -7  -4      725.12      720.19     26.10 o
   0  -7  -4      119.86      107.12     11.64 o
   1  -7  -4       49.52       56.04      9.69 o
   2  -7  -4      479.66      511.35     36.95 o
   3  -7  -4       22.07       25.38      9.13 o
   4  -7  -4      128.68      130.34     15.53 o
   5  -7  -4       28.36        3.79     10.11 o
   6  -7  -4       50.00        0.68     11.07 o
   7  -7  -4       12.85        0.71      9.26 o
  -8  -6  -4       22.23       26.44      6.40 o
  -7  -6  -4        2.92       -0.86      3.83 o
  -6  -6  -4       11.61       14.68      8.08 o
  -5  -6  -4      255.81      287.31     13.69 o
  -4  -6  -4        6.25        8.68      4.17 o
  -3  -6  -4      228.49      238.04     12.07 o
  -2  -6  -4      163.10      165.39     16.53 o
  -1  -6  -4      113.52      100.18      8.80 o
   0  -6  -4       64.10       70.70      8.51 o
   1  -6  -4      375.28      370.02     17.67 o
   2  -6  -4      420.31      407.10     19.60 o
   3  -6  -4      149.85      148.10     13.72 o
   4  -6  -4        2.73        0.28      3.56 o
   5  -6  -4       29.02       31.96      9.97 o
   6  -6  -4       33.41        1.88      8.95 o
   7  -6  -4        8.52        0.19      7.66 o
  -9  -5  -4       67.35       80.15      9.62 o
  -8  -5  -4        0.77        5.49      4.22 o
  -7  -5  -4      232.30      244.02     13.24 o
  -6  -5  -4      128.55      133.92     15.51 o
  -5  -5  -4      337.16      352.99     15.41 o
  -4  -5  -4       95.47       96.99      8.58 o
  -3  -5  -4      162.28      168.03     16.17 o
  -2  -5  -4      797.59      747.76     23.53 o
  -1  -5  -4      735.33      740.90     31.10 o
   0  -5  -4      275.84      273.90     13.02 o
   1  -5  -4      521.66      524.80     19.99 o
   2  -5  -4        2.53       -0.16      4.75 o
   3  -5  -4      235.41      259.96     15.19 o
   4  -5  -4      154.81      156.89     21.76 o
   5  -5  -4       26.61       31.88      8.41 o
   6  -5  -4      134.09      153.70     14.69 o
   7  -5  -4        7.69        0.47      8.62 o
  -9  -4  -4       72.30       83.49     10.28 o
  -8  -4  -4       18.00       27.21      7.05 o
  -7  -4  -4      171.87      183.82     12.61 o
  -6  -4  -4      174.62      179.60     11.77 o
  -5  -4  -4       26.03       27.27      5.82 o
  -4  -4  -4     1059.15     1088.76     31.93 o
  -3  -4  -4      303.46      312.17     19.12 o
  -2  -4  -4      578.43      626.99     19.46 o
  -1  -4  -4     2699.20     2559.84     66.78 o
   0  -4  -4      625.28      628.72     19.69 o
   1  -4  -4      545.68      566.33     18.86 o
   2  -4  -4      499.63      506.06     18.27 o
   3  -4  -4       28.99       24.34      6.13 o
   4  -4  -4      548.68      518.66     30.01 o
   5  -4  -4       11.19       13.55      6.09 o
   6  -4  -4      198.53      194.32     23.15 o
   7  -4  -4       14.80       20.33      7.61 o
  -9  -3  -4       10.60       11.21      6.21 o
  -8  -3  -4      108.61       98.17      6.36 o
  -7  -3  -4       24.64       24.11     10.54 o
  -6  -3  -4      143.74      152.64     10.79 o
  -5  -3  -4      628.81      645.15     21.59 o
  -4  -3  -4      182.56      165.89      9.75 o
  -3  -3  -4      392.55      333.40     12.75 o
  -2  -3  -4      436.86      425.18     14.17 o
  -1  -3  -4       43.07       23.75      4.44 o
   0  -3  -4      417.18      403.48     13.19 o
   1  -3  -4      554.28      566.05     17.17 o
   2  -3  -4     2089.97     2187.69     57.08 o
   3  -3  -4       10.76       16.76      7.79 o
   4  -3  -4       83.05       96.93     13.36 o
   5  -3  -4      169.18      168.06     10.90 o
   6  -3  -4        4.39        3.28      3.68 o
   7  -3  -4       43.13       47.22      8.41 o
 -10  -2  -4       39.37       44.79      7.35 o
  -9  -2  -4       15.17       14.87      2.70 o
  -8  -2  -4      100.11      106.92      5.42 o
  -7  -2  -4      225.64      229.71      7.27 o
  -6  -2  -4        3.84        3.03      1.92 o
  -5  -2  -4      816.49      823.33     25.28 o
  -4  -2  -4      152.13      176.61      9.43 o
  -3  -2  -4      444.81      400.42     13.82 o
  -2  -2  -4     2276.62     2322.02     58.21 o
  -1  -2  -4      200.90      225.59      9.33 o
   0  -2  -4     2735.48     2699.02     66.02 o
   1  -2  -4      824.78      823.09     21.11 o
   2  -2  -4      126.11      109.54      6.43 o
   3  -2  -4      929.08      958.72     31.72 o
   4  -2  -4       12.69        4.45      3.08 o
   5  -2  -4      308.05      325.07     13.01 o
   6  -2  -4      341.26      304.98     13.23 o
 -10  -1  -4       19.69        8.31     10.65 o
  -9  -1  -4      127.60      135.99      5.57 o
  -8  -1  -4        2.45        0.39      1.54 o
  -7  -1  -4      387.21      409.72     11.35 o
  -6  -1  -4      156.74      168.29      4.97 o
  -5  -1  -4       20.70       16.23      4.90 o
  -4  -1  -4     3343.57     3386.45     89.47 o
  -3  -1  -4        5.89       11.57      3.16 o
  -2  -1  -4      190.53      169.23      7.89 o
  -1  -1  -4     3527.47     3214.54     78.88 o
   0  -1  -4     1331.87     1293.18     30.61 o
   1  -1  -4      393.18      395.63     10.87 o
   2  -1  -4      843.23      866.60     24.86 o
   3  -1  -4     1196.51     1147.01     32.42 o
   4  -1  -4      267.50      248.83      9.10 o
   5  -1  -4       64.03       55.82      8.58 o
   6  -1  -4       54.51       65.62      5.93 o
 -10   0  -4        1.08        1.20      3.26 o
  -9   0  -4       52.73       52.23     22.31 o
  -8   0  -4      100.57       97.78      6.17 o
  -7   0  -4       25.46       24.27      2.06 o
  -6   0  -4      538.56      540.76      9.87 o
  -5   0  -4        1.88        2.47      3.18 o
  -4   0  -4     1089.00      965.84     26.69 o
  -3   0  -4      405.32      386.31     17.53 o
  -2   0  -4      107.00       92.68      5.82 o
  -1   0  -4     5329.62     5191.26    130.23 o
   0   0  -4      557.22      521.04     12.94 o
   1   0  -4      811.56      785.05     17.27 o
   2   0  -4      894.00      866.84     18.67 o
   3   0  -4      735.06      784.37     17.47 o
   4   0  -4      427.77      447.85     11.33 o
   5   0  -4      546.27      521.27     13.91 o
 -10   1  -4       27.55        6.04      8.01 o
  -9   1  -4        2.33        1.11      5.61 o
  -8   1  -4      227.90      229.22      9.26 o
  -7   1  -4       90.54       82.57      5.42 o
  -6   1  -4      275.63      303.99      5.83 o
  -5   1  -4      743.10      752.71     24.31 o
  -4   1  -4      132.60      122.65      8.09 o
  -3   1  -4      587.38      503.56     20.97 o
  -2   1  -4     1547.26     1452.13     39.80 o
  -1   1  -4      148.35      163.02      6.05 o
   0   1  -4     3625.54     3406.90     78.69 o
   1   1  -4       75.29       51.14      2.59 o
   2   1  -4      153.61      174.23      5.72 o
   3   1  -4     1444.28     1494.18     32.50 o
   4   1  -4       61.30       60.46      4.03 o
 -10   2  -4       95.26      115.19     11.55 o
  -9   2  -4       38.73       35.23     26.30 o
  -8   2  -4       57.85       57.10      3.86 o
  -7   2  -4      210.38      195.33     11.98 o
  -6   2  -4        7.07        5.95      3.71 o
  -5   2  -4      418.80      418.32     12.62 o
  -4   2  -4     1695.84     1736.39     47.19 o
  -3   2  -4     2371.55     2317.05     59.25 o
  -2   2  -4     1919.32     1857.80     50.45 o
  -1   2  -4       32.92       24.37      2.85 o
   0   2  -4     1873.96     1746.98     36.97 o
   1   2  -4      792.44      790.65     17.09 o
   2   2  -4      291.03      362.78      6.71 o
  -9   3  -4       49.52       55.94      9.37 o
  -8   3  -4       21.67       24.63      6.93 o
  -7   3  -4      248.61      270.57     16.26 o
  -6   3  -4      422.19      434.51     15.17 o
  -5   3  -4        4.66        3.86      3.19 o
  -4   3  -4     1363.76     1293.40     26.47 o
  -3   3  -4       20.78       26.91      2.70 o
  -2   3  -4       50.58       44.12      2.46 o
  -1   3  -4     3974.89     3881.36    118.11 o
   0   3  -4       20.55       24.49      1.66 o
   1   3  -4      782.51      712.25      9.94 o
  -9   4  -4        8.64        6.76      8.30 o
  -8   4  -4      114.88      126.70     11.91 o
  -7   4  -4        1.14       -0.82      3.41 o
  -6   4  -4      366.71      388.16     15.04 o
  -5   4  -4        0.95        1.70      3.88 o
  -4   4  -4       40.83       29.67      2.12 o
  -3   4  -4     1414.22     1452.14     36.02 o
  -2   4  -4        8.53        9.21      1.97 o
  -1   4  -4      506.53      502.26     11.23 o
   0   4  -4      992.95      984.92     21.34 o
   1   4  -4      707.76      670.50      8.43 o
  -9   5  -4        1.36        1.93      5.57 o
  -8   5  -4      108.52      130.47     13.44 o
  -7   5  -4      188.63      192.28     13.61 o
  -6   5  -4       21.51       22.99      2.44 o
  -5   5  -4     1056.12      980.21     24.38 o
  -4   5  -4       55.14       54.93      3.92 o
  -3   5  -4     2016.95     1975.57     41.65 o
  -2   5  -4      465.54      458.98     24.42 o
  -1   5  -4       16.08       24.97      2.69 o
   0   5  -4     2055.95     2044.63     35.36 o
   1   5  -4       18.71       11.75      1.42 o
   2   5  -4      136.50      124.75      6.13 o
  -8   6  -4        7.32       12.13      9.57 o
  -7   6  -4       78.20       85.72     15.90 o
  -6   6  -4        5.50        1.46      2.54 o
  -5   6  -4       26.25       18.98      2.16 o
  -4   6  -4      132.03      144.45      7.96 o
  -3   6  -4        2.10        4.58      2.02 o
  -2   6  -4      194.89      211.55      7.08 o
  -1   6  -4      153.89      146.98      5.73 o
   0   6  -4      112.90      113.42      5.43 o
   1   6  -4      882.05      928.92     22.98 o
   2   6  -4       43.27       40.64      1.42 o
   3   6  -4      125.82      131.15     13.46 o
  -8   7  -4       39.15       51.90     13.87 o
  -7   7  -4       26.69       41.17     14.86 o
  -6   7  -4      227.51      216.12     14.39 o
  -5   7  -4        0.49        0.27      1.89 o
  -4   7  -4      307.93      325.73     11.61 o
  -3   7  -4      710.36      684.53     27.13 o
  -2   7  -4      446.92      447.81     23.96 o
  -1   7  -4      214.31      230.36     11.87 o
   0   7  -4      151.71      153.05      7.98 o
   1   7  -4      263.50      265.55     15.87 o
   2   7  -4      217.79      213.96      6.74 o
   3   7  -4        6.54        6.83      6.84 o
  -7   8  -4        8.16        9.92     12.53 o
  -6   8  -4       81.21       85.63     18.17 o
  -5   8  -4       58.09       58.04      7.30 o
  -4   8  -4       19.96       18.18      3.57 o
  -3   8  -4      190.70      200.24     11.88 o
  -2   8  -4        3.42        3.42      3.31 o
  -1   8  -4      101.02      114.44     14.34 o
   0   8  -4      578.00      537.32     33.98 o
   1   8  -4      187.62      206.22      7.14 o
   2   8  -4      173.23      184.16      7.52 o
   3   8  -4        6.98       16.72     14.59 o
   4   8  -4      133.40      169.71     20.24 o
  -6   9  -4        7.00       14.35     22.36 o
  -5   9  -4      121.62      127.27     10.68 o
  -4   9  -4       13.45       17.87      4.28 o
  -3   9  -4       21.40       12.37     13.09 o
  -2   9  -4      172.22      170.61      9.21 o
  -1   9  -4        1.07       -2.56      3.41 o
   0   9  -4      113.81      114.23      7.01 o
   1   9  -4       92.02      105.58      8.35 o
   2   9  -4       24.36       28.46      2.88 o
   3   9  -4       39.26       56.76     13.95 o
   4   9  -4       73.43       90.48     18.03 o
  -5  10  -4        1.07        0.90     12.25 o
  -4  10  -4       62.07       48.42     32.72 o
  -3  10  -4       34.74       24.89     18.71 o
  -2  10  -4      249.79      261.31     12.56 o
  -1  10  -4        6.91        5.44      3.92 o
   0  10  -4        4.48        5.21      3.47 o
   1  10  -4      186.84      221.71      9.54 o
   2  10  -4        2.29       -3.91     12.27 o
   3  10  -4       36.10       47.26     14.86 o
   4  10  -4       47.56       57.27     17.16 o
  -3  11  -4       39.20       63.61     11.19 o
  -2  11  -4       14.91        6.26      8.44 o
  -1  11  -4       31.19       35.13      6.75 o
   0  11  -4       30.79       30.76      6.89 o
   1  11  -4       20.55       18.72      5.08 o
   2  11  -4       54.13       65.56     15.97 o
  -1 -12  -3        3.63       -0.85      5.65 o
   0 -12  -3       49.34       -0.48     11.44 o
  -4 -11  -3       23.33       24.05      6.07 o
  -3 -11  -3        5.40        6.57      9.30 o
  -2 -11  -3        6.04        6.62      6.60 o
  -1 -11  -3       21.71       -0.16     13.08 o
   0 -11  -3        0.99        0.85      5.64 o
   1 -11  -3       19.19        0.10      6.39 o
   2 -11  -3       23.91        0.17      9.25 o
   3 -11  -3        8.87       -0.08      6.26 o
  -5 -10  -3       29.33       22.70      5.07 o
  -4 -10  -3       35.73       37.54      6.18 o
  -3 -10  -3       32.26       28.00     10.69 o
  -2 -10  -3       37.97       25.33      7.54 o
  -1 -10  -3      128.45      119.27     12.75 o
   0 -10  -3       55.63       63.55     11.44 o
   1 -10  -3        4.15        0.07      5.49 o
   2 -10  -3       52.34        0.02     10.25 o
   3 -10  -3        5.34       -0.10      4.90 o
   4 -10  -3       19.19       -0.13      9.80 o
   5 -10  -3       25.89        0.11      5.13 o
  -6  -9  -3        4.99        5.54      3.18 o
  -5  -9  -3       72.52       75.68      6.78 o
  -4  -9  -3       52.90       48.51      6.69 o
  -3  -9  -3      303.90      307.02     14.59 o
  -2  -9  -3       13.67       15.32      5.72 o
  -1  -9  -3       13.17       14.62      6.40 o
   0  -9  -3      251.03      282.50     27.18 o
   1  -9  -3        1.05       -3.10      6.78 o
   2  -9  -3       79.71       95.86     13.29 o
   3  -9  -3      100.50       96.06     15.94 o
   4  -9  -3       16.94       -0.34      5.09 o
   5  -9  -3       29.13       -3.45     11.04 o
   6  -9  -3        0.60       -3.11      7.28 o
  -7  -8  -3       58.98       62.39      5.84 o
  -6  -8  -3        0.74        0.36      1.41 o
  -5  -8  -3       20.20       20.72      7.26 o
  -4  -8  -3      102.66       95.93      7.69 o
  -3  -8  -3        0.97        5.65      3.38 o
  -2  -8  -3       15.59       23.36      6.09 o
  -1  -8  -3      330.42      339.98     16.69 o
   0  -8  -3       14.58       20.55      6.62 o
   1  -8  -3      141.46      129.15     13.22 o
   2  -8  -3       21.96       19.39      8.46 o
   3  -8  -3      104.67      132.67     15.46 o
   4  -8  -3       31.00       -0.18     10.23 o
   5  -8  -3        8.75       -0.19      7.75 o
   6  -8  -3       47.74        0.55      9.84 o
   7  -8  -3       10.43        2.83      7.85 o
  -7  -7  -3       24.65       25.24      4.99 o
  -6  -7  -3      208.40      219.95     10.63 o
  -5  -7  -3        2.95        0.83      2.05 o
  -4  -7  -3      173.01      172.68     14.25 o
  -3  -7  -3      385.38      381.45     20.46 o
  -2  -7  -3      214.84      221.26     17.15 o
  -1  -7  -3     1013.27     1013.87     31.74 o
   0  -7  -3       38.66       36.87      7.44 o
   1  -7  -3      357.17      370.08     18.49 o
   2  -7  -3      142.44      137.54     13.19 o
   3  -7  -3        1.26       -0.53      4.56 o
   4  -7  -3      355.17      409.02     36.50 o
   5  -7  -3        5.81       -0.28      6.27 o
   6  -7  -3      115.62      126.04     17.19 o
   7  -7  -3       34.64        2.28     11.56 o
  -8  -6  -3       42.65       47.45      9.18 o
  -7  -6  -3        0.64       -2.28      4.88 o
  -6  -6  -3      146.09      147.09      9.05 o
  -5  -6  -3      115.08      112.12      7.61 o
  -4  -6  -3       17.20       22.55      4.76 o
  -3  -6  -3      814.68      793.41     23.40 o
  -2  -6  -3        3.62        5.16      3.43 o
  -1  -6  -3       35.64       23.02      8.91 o
   0  -6  -3      849.43      815.14     26.36 o
   1  -6  -3       75.56       88.06      9.13 o
   2  -6  -3      294.79      290.92     16.04 o
   3  -6  -3      186.13      178.70     13.93 o
   4  -6  -3      128.23      131.08     13.31 o
   5  -6  -3       30.52       19.37     15.43 o
   6  -6  -3        0.19       -0.22      4.45 o
   7  -6  -3        7.95       -0.36      8.14 o
  -9  -5  -3       11.12        6.78      2.99 o
  -8  -5  -3        7.19       13.71      3.79 o
  -7  -5  -3      139.36      165.61      9.47 o
  -6  -5  -3       28.70       18.71     10.89 o
  -5  -5  -3      289.31      301.21     18.14 o
  -4  -5  -3      354.43      357.31     13.02 o
  -3  -5  -3      658.94      637.32     19.04 o
  -2  -5  -3      394.76      409.38     19.37 o
  -1  -5  -3      117.85      112.03      7.38 o
   0  -5  -3      843.48      733.84     22.26 o
   1  -5  -3      536.83      545.93     19.02 o
   2  -5  -3      207.43      214.37     12.34 o
   3  -5  -3      474.23      508.46     20.44 o
   4  -5  -3        0.96        4.81      5.33 o
   5  -5  -3      139.26      154.54     21.64 o
   6  -5  -3      253.91      245.52     17.61 o
   7  -5  -3       10.52        1.29      4.28 o
  -9  -4  -3       96.85      103.23      5.17 o
  -8  -4  -3        4.08        1.97      2.44 o
  -7  -4  -3      510.61      549.85     26.68 o
  -6  -4  -3       62.75       67.32      5.79 o
  -5  -4  -3      211.09      235.25      7.59 o
  -4  -4  -3      524.72      532.51     16.77 o
  -3  -4  -3      717.57      706.43     20.18 o
  -2  -4  -3     1195.77     1142.61     29.09 o
  -1  -4  -3     1071.67     1067.09     27.26 o
   0  -4  -3      154.10      163.17      8.23 o
   1  -4  -3     2538.68     2497.89     65.13 o
   2  -4  -3      243.23      207.12     10.55 o
   3  -4  -3       99.46      108.61     14.77 o
   4  -4  -3      543.94      540.13     20.30 o
   5  -4  -3       65.89       84.81      9.62 o
   6  -4  -3      103.65      116.15     11.34 o
   7  -4  -3       29.66       22.24      8.03 o
  -9  -3  -3       65.41       75.34      4.97 o
  -8  -3  -3       27.43       25.32      3.09 o
  -7  -3  -3       33.57       25.86      3.63 o
  -6  -3  -3      595.59      620.24     15.48 o
  -5  -3  -3        5.62        5.11      2.23 o
  -4  -3  -3      534.70      532.89     16.80 o
  -3  -3  -3     1545.79     1487.53     37.13 o
  -2  -3  -3      818.66      763.05     20.10 o
  -1  -3  -3      836.03      761.00     19.66 o
   0  -3  -3        3.50       11.94      5.91 o
   1  -3  -3     1290.49     1186.55     29.97 o
   2  -3  -3      151.43      142.90     12.61 o
   3  -3  -3        7.97       13.72      6.45 o
   4  -3  -3      716.90      655.76     20.80 o
   5  -3  -3      135.64      141.93      9.71 o
   6  -3  -3       57.50       68.19     13.11 o
 -10  -2  -3       19.52       19.04      3.15 o
  -9  -2  -3        0.68        2.05      1.84 o
  -8  -2  -3      241.70      242.31     15.99 o
  -7  -2  -3       81.27       81.80      4.65 o
  -6  -2  -3      286.76      287.42      9.26 o
  -5  -2  -3      640.30      667.94     12.77 o
  -4  -2  -3       98.49       84.35      3.57 o
  -3  -2  -3     1220.27     1214.08     30.12 o
  -2  -2  -3     1306.71     1305.81     37.96 o
  -1  -2  -3      389.53      349.16     10.87 o
   0  -2  -3    14695.11    14849.51    433.40 o
   1  -2  -3      278.66      254.96      8.79 o
   2  -2  -3      824.91      811.64     20.45 o
   3  -2  -3      556.59      534.23     20.82 o
   4  -2  -3       78.38       78.85      6.15 o
   5  -2  -3      464.52      477.22     22.43 o
   6  -2  -3       23.50       13.81      4.75 o
 -10  -1  -3       56.68       61.43     10.38 o
  -9  -1  -3       71.30       80.62      6.00 o
  -8  -1  -3       44.41       46.52      4.22 o
  -7  -1  -3      160.11      154.41      7.08 o
  -6  -1  -3       58.83       39.53      4.79 o
  -5  -1  -3      625.93      667.75     15.25 o
  -4  -1  -3      848.67      870.76     14.25 o
  -3  -1  -3       49.01       37.82      4.29 o
  -2  -1  -3     5947.48     6175.97    165.97 o
  -1  -1  -3     6797.63     6827.53    175.35 o
   0  -1  -3     1686.45     1707.86     38.13 o
   1  -1  -3     4081.17     3805.29     89.65 o
   2  -1  -3        6.77        8.48      2.25 o
   3  -1  -3     1052.93     1088.75     25.44 o
   4  -1  -3      517.81      526.33     18.73 o
   5  -1  -3      286.92      286.99     14.42 o
 -10   0  -3       12.88        8.68      8.72 o
  -9   0  -3      121.30      129.65      6.38 o
  -8   0  -3       20.32       19.77      4.79 o
  -7   0  -3      263.46      235.59      8.45 o
  -6   0  -3      944.69      889.91     17.76 o
  -5   0  -3      182.26      198.66      4.46 o
  -4   0  -3     2109.89     2285.82     37.45 o
  -3   0  -3      332.10      320.98     10.23 o
  -2   0  -3     3122.63     2927.39     73.90 o
  -1   0  -3     7477.83     7399.04    189.41 o
   0   0  -3      207.52      238.44      6.65 o
   1   0  -3     9254.16     8913.38    227.54 o
   2   0  -3       93.52       97.18      3.51 o
   3   0  -3     1065.00     1118.74     23.71 o
   4   0  -3      738.22      732.26     16.63 o
 -10   1  -3        7.49       11.09      8.49 o
  -9   1  -3        6.06        4.66      1.96 o
  -8   1  -3       89.94       94.55      4.07 o
  -7   1  -3       10.31       10.43      2.76 o
  -6   1  -3      494.91      493.36      9.74 o
  -5   1  -3      103.08       82.99      2.24 o
  -4   1  -3        1.58        5.29      0.88 o
  -3   1  -3       64.49       54.31      4.95 o
  -2   1  -3      698.29      698.34     17.07 o
  -1   1  -3     2181.63     2149.90     47.01 o
   0   1  -3      941.14      940.29     18.88 o
   1   1  -3      199.28      175.93      3.93 o
   2   1  -3      520.98      428.87      8.74 o
   3   1  -3      381.20      369.63      8.58 o
 -10   2  -3       78.77       93.85     10.43 o
  -9   2  -3       16.21        8.30      8.03 o
  -8   2  -3      359.73      353.52     17.85 o
  -7   2  -3      137.58      153.32     11.42 o
  -6   2  -3       48.48       57.85      2.40 o
  -5   2  -3     1704.43     1779.06     27.10 o
  -4   2  -3      147.15      163.94      3.76 o
  -3   2  -3     1642.82     1363.10     22.35 o
  -2   2  -3     4786.11     4584.21    149.48 o
  -1   2  -3     1528.54     1475.37     21.68 o
   0   2  -3     1981.98     1903.81     39.01 o
   1   2  -3     2547.08     2384.52     48.75 o
  -9   3  -3       19.09       17.12     15.63 o
  -8   3  -3        5.78        5.67      2.09 o
  -7   3  -3      194.63      198.24      6.14 o
  -6   3  -3      264.56      264.61      5.56 o
  -5   3  -3      378.36      369.36     16.63 o
  -4   3  -3      577.84      527.57     16.12 o
  -3   3  -3        7.67        7.48      1.37 o
  -2   3  -3     2365.00     2341.92     37.05 o
  -1   3  -3      569.56      675.83     10.81 o
   0   3  -3      163.62      199.08      9.78 o
   1   3  -3     2443.78     2500.93     32.24 o
  -9   4  -3       48.28       50.70      9.99 o
  -8   4  -3       56.41       74.47      9.81 o
  -7   4  -3       99.22       94.37      3.43 o
  -6   4  -3      237.76      254.40     16.81 o
  -5   4  -3        3.55        0.22      2.85 o
  -4   4  -3      632.76      630.25     10.95 o
  -3   4  -3      420.18      414.41      7.64 o
  -2   4  -3      222.50      262.46      5.66 o
  -1   4  -3     3698.80     3895.00     69.67 o
   0   4  -3       82.17       70.52      2.98 o
   1   4  -3      392.56      382.55      9.00 o
   2   4  -3     1987.42     1961.72     51.75 o
   3   4  -3        6.98        3.04      3.85 o
  -9   5  -3        8.89       18.93      8.72 o
  -8   5  -3      178.90      172.16     39.80 o
  -7   5  -3       32.45       33.19     10.76 o
  -6   5  -3      107.01      100.91      4.59 o
  -5   5  -3      781.65      759.05     18.07 o
  -4   5  -3      127.44      122.47      4.19 o
  -3   5  -3      738.50      726.28     15.37 o
  -2   5  -3      272.87      267.42      7.48 o
  -1   5  -3     1750.31     1728.52     29.85 o
   0   5  -3      330.78      319.20      7.31 o
   1   5  -3       16.45       10.56      2.82 o
   2   5  -3     1300.56     1269.41     15.77 o
   3   5  -3       17.80        7.23      8.17 o
  -8   6  -3       19.31       25.28     13.47 o
  -7   6  -3       95.55       84.74      5.52 o
  -6   6  -3       40.80       30.85      5.71 o
  -5   6  -3      414.84      410.48      9.74 o
  -4   6  -3       29.49       26.00      4.32 o
  -3   6  -3       80.17       96.31      5.34 o
  -2   6  -3      555.02      560.06     12.39 o
  -1   6  -3        4.12        3.02      2.00 o
   0   6  -3      753.09      735.45     14.71 o
   1   6  -3      573.03      545.06     11.03 o
   2   6  -3      240.62      239.28      6.55 o
   3   6  -3      285.57      312.85     17.42 o
   4   6  -3        8.29        8.74      6.71 o
  -8   7  -3        3.61       -2.65      9.68 o
  -7   7  -3       56.34       78.90     30.51 o
  -6   7  -3       57.07       72.96      4.34 o
  -5   7  -3        3.51        0.56      2.37 o
  -4   7  -3      506.55      503.76     12.55 o
  -3   7  -3       44.55       45.22      4.33 o
  -2   7  -3      197.07      217.33      7.87 o
  -1   7  -3      760.59      767.21     16.79 o
   0   7  -3      246.17      229.61      9.57 o
   1   7  -3       10.53       16.48      3.25 o
   2   7  -3      396.63      370.01     10.85 o
   3   7  -3      433.15      428.54     13.98 o
   4   7  -3      167.99      158.82     16.99 o
  -7   8  -3       15.17       22.92     15.44 o
  -6   8  -3       96.55       92.44      7.78 o
  -5   8  -3       53.14       54.02      6.93 o
  -4   8  -3      234.43      248.18     23.05 o
  -3   8  -3      126.41      116.50      8.89 o
  -2   8  -3       27.32       31.15      4.52 o
  -1   8  -3      485.04      487.40     26.95 o
   0   8  -3       81.73       76.75      5.57 o
   1   8  -3       79.03       96.05      5.63 o
   2   8  -3      461.95      484.91     11.27 o
   3   8  -3        7.65        7.31      2.35 o
   4   8  -3      118.48      147.80     17.69 o
   5   8  -3       50.12       10.97     13.39 o
  -6   9  -3       32.82       25.44     15.85 o
  -5   9  -3       98.25      110.33     19.06 o
  -4   9  -3        2.55        5.54      4.89 o
  -3   9  -3       68.68       73.99      6.77 o
  -2   9  -3      103.30      124.82     10.07 o
  -1   9  -3       24.07       28.47      5.08 o
   0   9  -3      181.55      186.43      8.93 o
   1   9  -3        1.12        0.43      2.11 o
   2   9  -3      112.79      119.49      6.06 o
   3   9  -3       34.69       52.32     22.08 o
   4   9  -3       10.28       18.44     11.32 o
   5   9  -3       17.78       24.32     14.07 o
  -5  10  -3       13.54       19.10      5.21 o
  -4  10  -3       61.38       58.68      7.02 o
  -3  10  -3       34.61       22.26     17.56 o
  -2  10  -3       74.46       87.77      8.08 o
  -1  10  -3       99.16      110.63     10.27 o
   0  10  -3      207.63      242.29     14.35 o
   1  10  -3       31.14       29.77      7.09 o
   2  10  -3        6.51        5.69      3.76 o
   3  10  -3      131.09      171.86     34.60 o
   4  10  -3        9.94       14.94     12.53 o
  -3  11  -3       12.63       13.51      9.28 o
  -2  11  -3       14.53        8.99      7.64 o
  -1  11  -3       71.77       95.16      9.42 o
   0  11  -3        7.45        9.00      8.17 o
   1  11  -3       12.39       14.60      6.49 o
   2  11  -3       66.23       72.43     16.40 o
  -1 -12  -2        8.16       -0.03      4.64 o
   0 -12  -2       31.53       -0.50     12.15 o
   1 -12  -2       14.30       -0.11      3.90 o
  -4 -11  -2       11.46        8.02      6.49 o
  -3 -11  -2        3.77        8.11      6.97 o
  -2 -11  -2       68.15       78.94      9.23 o
  -1 -11  -2        1.70        8.21      6.27 o
   0 -11  -2        3.38       -0.97      3.44 o
   1 -11  -2       27.80        0.72     14.20 o
   2 -11  -2        0.77       -0.18      4.75 o
   3 -11  -2        9.61       -0.09      6.70 o
   4 -11  -2       20.38        0.15     12.12 o
  -5 -10  -2        1.95        0.32      2.30 o
  -4 -10  -2       19.34       23.49      4.75 o
  -3 -10  -2       53.73       17.27     11.37 o
  -2 -10  -2        2.81        6.02      4.58 o
  -1 -10  -2      125.77      113.93     18.70 o
   0 -10  -2       48.03       43.73      9.75 o
   1 -10  -2       93.63       83.77     12.12 o
   2 -10  -2       41.99       -0.13      7.96 o
   3 -10  -2        0.46       -0.06      4.56 o
   4 -10  -2       65.45       -0.01     12.29 o
   5 -10  -2        7.44       -0.01      5.77 o
  -5  -9  -2       77.10       80.52      9.95 o
  -4  -9  -2        8.75       11.09      3.94 o
  -3  -9  -2      240.13      238.89     11.56 o
  -2  -9  -2       27.87       29.99      6.15 o
  -1  -9  -2      224.93      239.31     14.00 o
   0  -9  -2       63.69       74.11     16.24 o
   1  -9  -2        2.30        1.47      5.02 o
   2  -9  -2      266.02      279.59     19.49 o
   3  -9  -2       20.70        0.03      4.15 o
   4  -9  -2       10.07       -0.13      3.88 o
   5  -9  -2       60.08        0.03     25.40 o
   6  -9  -2        2.45       -2.33     14.70 o
  -6  -8  -2       23.31       17.31      5.89 o
  -5  -8  -2      174.98      171.85      8.14 o
  -4  -8  -2        1.18        0.62      2.10 o
  -3  -8  -2        7.23        9.75      3.87 o
  -2  -8  -2      276.88      298.79     13.03 o
  -1  -8  -2        4.85        4.78      4.11 o
   0  -8  -2        8.31       15.29      5.77 o
   1  -8  -2      190.87      206.82     22.64 o
   2  -8  -2       71.23       77.90     18.97 o
   3  -8  -2      135.66      139.09     24.93 o
   4  -8  -2        0.69        8.38     12.19 o
   5  -8  -2       14.53        0.15      8.69 o
   6  -8  -2       26.67        3.09     10.18 o
   7  -8  -2        4.93       -1.89      8.35 o
  -7  -7  -2      114.07      124.93      6.50 o
  -6  -7  -2      102.10      104.48      6.17 o
  -5  -7  -2       18.48       17.87      3.44 o
  -4  -7  -2      352.81      364.05     16.74 o
  -3  -7  -2      114.20      109.51     10.98 o
  -2  -7  -2      412.53      425.54     21.13 o
  -1  -7  -2      897.03      914.70     27.49 o
   0  -7  -2       21.49       18.33      5.61 o
   1  -7  -2     1081.48     1082.26     35.24 o
   2  -7  -2       55.25       63.09      9.55 o
   3  -7  -2       72.31       80.11     11.41 o
   4  -7  -2      341.26      311.18     20.86 o
   5  -7  -2        8.08        6.59      7.51 o
   6  -7  -2      147.35      171.25     18.98 o
   7  -7  -2       17.78       -0.60      9.42 o
  -8  -6  -2       58.48       63.97     11.57 o
  -7  -6  -2       25.90       44.07      6.09 o
  -6  -6  -2      127.39      154.43      6.67 o
  -5  -6  -2       36.66       41.31      5.59 o
  -4  -6  -2      373.47      367.45     16.71 o
  -3  -6  -2       99.28       87.94      6.00 o
  -2  -6  -2       41.26       28.04      4.50 o
  -1  -6  -2     1141.47     1128.49     38.28 o
   0  -6  -2      134.98      147.50      9.25 o
   1  -6  -2        8.32        2.54      3.59 o
   2  -6  -2      670.88      675.68     24.16 o
   3  -6  -2       34.00       44.46      8.44 o
   4  -6  -2      119.13      105.94     12.44 o
   5  -6  -2      150.27      138.35     14.71 o
   6  -6  -2       54.58       66.82     12.47 o
   7  -6  -2       30.57        1.99      9.70 o
  -9  -5  -2        2.53        2.22      7.78 o
  -8  -5  -2       63.15       74.21      3.87 o
  -7  -5  -2       66.36       62.91      4.91 o
  -6  -5  -2       39.41       52.03      4.76 o
  -5  -5  -2      575.13      610.38     13.86 o
  -4  -5  -2        0.21       -0.23      1.81 o
  -3  -5  -2      962.46      897.77     22.96 o
  -2  -5  -2      888.38      792.00     25.59 o
  -1  -5  -2      561.86      519.44     15.13 o
   0  -5  -2     1378.84     1427.96     37.43 o
   1  -5  -2      275.00      257.63     11.51 o
   2  -5  -2      907.42      819.30     25.40 o
   3  -5  -2      321.69      328.98     15.64 o
   4  -5  -2       26.31       23.66      6.78 o
   5  -5  -2      293.27      285.40     17.10 o
   6  -5  -2       34.76       29.40     14.27 o
  -9  -4  -2       50.32       54.72      4.22 o
  -8  -4  -2       22.60       22.47      3.78 o
  -7  -4  -2      138.82      157.09     10.52 o
  -6  -4  -2      101.23       98.19      6.09 o
  -5  -4  -2      370.00      389.68     11.18 o
  -4  -4  -2      601.59      606.16     21.36 o
  -3  -4  -2        3.80        1.13      1.70 o
  -2  -4  -2      848.33      825.89     24.98 o
  -1  -4  -2      562.14      491.19     13.49 o
   0  -4  -2      433.11      391.28     12.16 o
   1  -4  -2     1293.74     1338.48     34.65 o
   2  -4  -2       35.57       22.82      4.88 o
   3  -4  -2     1749.21     1761.77     47.63 o
   4  -4  -2       50.05       34.68      6.85 o
   5  -4  -2      108.21      113.31     16.17 o
   6  -4  -2      220.47      206.39     14.08 o
  -9  -3  -2      103.44      111.12      6.58 o
  -8  -3  -2       35.76       40.91      3.33 o
  -7  -3  -2      422.44      406.79     10.71 o
  -6  -3  -2       88.16       72.42      4.57 o
  -5  -3  -2        3.12        2.11      1.74 o
  -4  -3  -2     2271.14     2236.45     39.02 o
  -3  -3  -2       60.02       52.70      3.85 o
  -2  -3  -2      681.70      643.79     15.99 o
  -1  -3  -2     4723.64     4471.82    110.03 o
   0  -3  -2      281.67      249.16      8.52 o
   1  -3  -2     1345.37     1316.89     31.82 o
   2  -3  -2      626.34      591.89     16.73 o
   3  -3  -2      444.31      422.03     13.99 o
   4  -3  -2      850.69      900.98     25.93 o
   5  -3  -2      129.15      128.72      9.37 o
   6  -3  -2      170.32      175.36     11.58 o
 -10  -2  -2        5.44        5.86      2.38 o
  -9  -2  -2        5.68        9.32      3.23 o
  -8  -2  -2      122.39      133.80      5.65 o
  -7  -2  -2       89.47       98.80      4.21 o
  -6  -2  -2      732.47      696.16     14.13 o
  -5  -2  -2      625.55      577.85     11.37 o
  -4  -2  -2      129.20      133.17      5.03 o
  -3  -2  -2      611.60      616.28     10.41 o
  -2  -2  -2     1377.99     1356.03     35.65 o
  -1  -2  -2     7339.14     7502.23    192.56 o
   0  -2  -2      166.94      210.62      7.08 o
   1  -2  -2      178.03      157.72      6.41 o
   2  -2  -2     2120.45     2162.48     50.65 o
   3  -2  -2       15.52       10.41      2.92 o
   4  -2  -2      179.68      158.55      8.00 o
   5  -2  -2      284.00      259.87     16.04 o
 -10  -1  -2       54.49       53.49      5.08 o
  -9  -1  -2        5.63        4.63      2.52 o
  -8  -1  -2      172.95      180.97      6.28 o
  -7  -1  -2       63.35       79.34      3.74 o
  -6  -1  -2      121.39      106.65      4.45 o
  -5  -1  -2      425.93      397.02      9.37 o
  -4  -1  -2      327.00      266.99      5.48 o
  -3  -1  -2     1634.27     1680.74     32.02 o
  -2  -1  -2     1310.12     1343.14     33.92 o
  -1  -1  -2     2010.21     1791.51     38.49 o
   0  -1  -2     7865.68     7783.28    192.93 o
   1  -1  -2       35.62       27.43      2.65 o
   2  -1  -2      176.80      191.38      6.16 o
   3  -1  -2     5894.61     6260.10    160.85 o
   4  -1  -2       64.74       67.18      4.58 o
 -10   0  -2       42.59       46.33      6.19 o
  -9   0  -2      116.80      121.25      5.61 o
  -8   0  -2        3.66        2.55      1.86 o
  -7   0  -2      580.40      587.28     20.22 o
  -6   0  -2      410.74      421.51      7.79 o
  -5   0  -2      163.14      140.36      4.11 o
  -4   0  -2     4898.71     4904.88     88.21 o
  -3   0  -2     1416.99     1347.27     44.57 o
  -2   0  -2     2269.72     2226.11     31.71 o
  -1   0  -2       94.15       96.77      3.59 o
   0   0  -2     2443.00     2270.01     48.99 o
   1   0  -2     1220.07     1213.13     22.92 o
   2   0  -2      120.24      103.50      3.35 o
   3   0  -2     3056.97     3276.66     74.26 o
 -10   1  -2        0.89       -3.21      3.77 o
  -9   1  -2       35.40       40.39      3.81 o
  -8   1  -2       28.49       38.78      3.49 o
  -7   1  -2      144.53      157.84      5.21 o
  -6   1  -2      229.39      248.70      6.11 o
  -5   1  -2       61.28       60.33      3.22 o
  -4   1  -2      479.31      429.89      6.76 o
  -3   1  -2     1279.19     1207.82     21.42 o
  -2   1  -2       77.82       45.85      3.56 o
  -1   1  -2      801.48      807.07     19.36 o
   0   1  -2        4.00        8.54      1.05 o
   1   1  -2     4894.06     4386.15     93.89 o
   2   1  -2     4021.21     4145.88     88.01 o
 -10   2  -2       31.37       21.15     17.63 o
  -9   2  -2        2.26        3.15      1.95 o
  -8   2  -2      235.00      264.76      7.99 o
  -7   2  -2      311.30      325.23      9.68 o
  -6   2  -2      384.45      369.63      8.24 o
  -5   2  -2      937.26      965.64     28.65 o
  -4   2  -2        0.45       -4.01      5.28 o
  -3   2  -2     4163.87     4405.90    111.92 o
  -2   2  -2     1832.47     1889.61     71.05 o
  -1   2  -2       53.80       37.20      1.66 o
   0   2  -2     4855.18     4550.90     74.76 o
   1   2  -2     1142.06     1135.55     26.85 o
  -9   3  -2        3.31        0.74      4.25 o
  -8   3  -2      145.45      146.17      7.22 o
  -7   3  -2      158.53      178.16      5.94 o
  -6   3  -2       65.23       57.14      8.79 o
  -5   3  -2      586.21      590.65     20.99 o
  -4   3  -2      306.53      282.07     12.18 o
  -3   3  -2     1218.66     1256.35     32.21 o
  -2   3  -2      790.58      792.17     13.22 o
  -1   3  -2       90.18       85.79      3.53 o
   0   3  -2     7948.58     7929.52    176.53 o
   1   3  -2      405.56      361.26     11.44 o
   2   3  -2     1036.11     1112.76     28.07 o
   3   3  -2     1112.81     1104.18     29.79 o
  -9   4  -2       57.42       75.98     10.75 o
  -8   4  -2       20.89       22.50      3.13 o
  -7   4  -2      131.44      154.13     14.77 o
  -6   4  -2      174.11      196.84     23.69 o
  -5   4  -2       28.23       18.88      6.43 o
  -4   4  -2     1472.78     1493.28     42.57 o
  -3   4  -2      342.19      283.00     32.83 o
  -2   4  -2      854.21      870.70     14.50 o
  -1   4  -2       40.01       45.04      2.66 o
   0   4  -2      290.47      339.06      6.61 o
   1   4  -2      532.80      518.34      9.36 o
   2   4  -2      568.57      525.80     10.78 o
   3   4  -2      183.67      185.95     10.35 o
   4   4  -2      544.25      566.12     21.35 o
  -9   5  -2       39.37       50.34     10.85 o
  -8   5  -2       75.47      102.94     16.48 o
  -7   5  -2        2.49       -0.66      4.70 o
  -6   5  -2      407.89      411.45     33.85 o
  -5   5  -2       11.51        9.41      6.39 o
  -4   5  -2       40.48       49.06      8.21 o
  -3   5  -2     1932.45     1864.66     35.04 o
  -2   5  -2      228.41      217.00      6.02 o
  -1   5  -2     1339.67     1450.55     25.12 o
   0   5  -2     2008.75     2096.95     37.76 o
   1   5  -2     2317.69     2354.50     40.05 o
   2   5  -2      779.51      750.21     12.54 o
   3   5  -2       11.99       11.09      1.07 o
   4   5  -2     1253.66     1278.02     53.57 o
  -8   6  -2       54.95       52.64     16.04 o
  -7   6  -2       35.05       45.78     22.75 o
  -6   6  -2       98.42      121.93     15.24 o
  -5   6  -2      599.31      600.25     27.49 o
  -4   6  -2       27.96       25.26      3.29 o
  -3   6  -2      389.20      391.41     11.93 o
  -2   6  -2      126.63      120.61      5.36 o
  -1   6  -2        4.99       13.45      2.77 o
   0   6  -2      689.55      671.90     15.48 o
   1   6  -2        4.15        2.72      1.58 o
   2   6  -2       22.81       30.58      3.44 o
   3   6  -2      558.59      565.27     10.42 o
   4   6  -2       14.01       13.32      7.08 o
   5   6  -2      156.63      174.75     17.03 o
  -8   7  -2        1.75        8.08     20.60 o
  -7   7  -2       94.72       89.76      7.85 o
  -6   7  -2        4.79        5.94      2.66 o
  -5   7  -2       82.06       83.33      7.69 o
  -4   7  -2      169.33      181.30      7.31 o
  -3   7  -2       10.12        9.48      4.19 o
  -2   7  -2      972.66      914.24     19.53 o
  -1   7  -2       33.57       30.16      4.12 o
   0   7  -2      162.61      172.71     10.29 o
   1   7  -2     1300.78     1388.90     53.78 o
   2   7  -2      718.88      712.13     15.68 o
   3   7  -2       76.55       79.27      6.17 o
   4   7  -2      119.17      136.01     14.84 o
   5   7  -2       91.27      127.64     16.55 o
  -7   8  -2       30.61       48.34     19.28 o
  -6   8  -2      114.38      108.35     16.31 o
  -5   8  -2        1.61        2.44      3.79 o
  -4   8  -2      120.69      126.37      8.99 o
  -3   8  -2      252.22      257.27      9.89 o
  -2   8  -2      273.08      302.38     10.60 o
  -1   8  -2      191.00      199.58     11.20 o
   0   8  -2       35.42       33.07      7.58 o
   1   8  -2      177.56      198.27     12.21 o
   2   8  -2      342.51      362.09     30.02 o
   3   8  -2        2.58        4.73      1.66 o
   4   8  -2      339.50      362.05     37.54 o
   5   8  -2        0.56       -0.48     13.87 o
  -6   9  -2       56.06       57.11     11.42 o
  -5   9  -2       20.15       22.55      7.16 o
  -4   9  -2       39.53       28.93     11.33 o
  -3   9  -2      205.06      213.66     30.70 o
  -2   9  -2        1.61        5.57      3.43 o
  -1   9  -2      158.66      168.34      9.22 o
   0   9  -2       84.92      105.28      7.19 o
   1   9  -2      102.78      109.08      7.09 o
   2   9  -2      140.76      163.00      7.64 o
   3   9  -2        6.43        4.25      1.82 o
   4   9  -2       79.87      139.58     29.70 o
   5   9  -2       24.18        5.96     12.96 o
   6   9  -2        0.74        7.11      8.85 o
  -5  10  -2       92.24      110.11     42.53 o
  -4  10  -2        0.86        0.14      2.00 o
  -3  10  -2       22.67        9.70      7.90 o
  -2  10  -2      140.31      141.35      9.94 o
  -1  10  -2        6.55        8.79      5.43 o
   0  10  -2       65.56       85.15      8.03 o
   1  10  -2      144.92      164.33      9.16 o
   2  10  -2      108.01      128.25      9.68 o
   3  10  -2       16.19       29.06     21.52 o
   4  10  -2        8.98       12.16     18.71 o
   5  10  -2       60.87       78.31     19.65 o
  -4  11  -2       22.80       33.58     11.68 o
  -3  11  -2        7.42        7.07      5.05 o
  -2  11  -2       61.20       71.60      8.90 o
  -1  11  -2       13.81        5.70      5.61 o
   0  11  -2        4.77        9.62      5.11 o
   1  11  -2      141.52      175.44     12.49 o
   2  11  -2        3.10        5.01      2.97 o
   3  11  -2       11.76       17.95     12.28 o
  -1 -12  -1       18.41       16.94      6.73 o
   0 -12  -1       60.17       -1.35     17.53 o
   1 -12  -1        0.33        0.00      5.27 o
  -3 -11  -1       36.10       42.02      5.80 o
  -2 -11  -1        1.52       -3.15      3.15 o
  -1 -11  -1       22.15       17.69      6.55 o
   0 -11  -1       48.05       64.91     10.07 o
   1 -11  -1        4.76        0.57      3.78 o
   2 -11  -1        1.92       -0.69      4.60 o
   3 -11  -1       39.56        0.14      3.28 o
   4 -11  -1        0.41        0.01      5.75 o
  -4 -10  -1       85.36       89.98      6.29 o
  -3 -10  -1       22.73       22.78      4.80 o
  -2 -10  -1      115.06      110.88      9.10 o
  -1 -10  -1      108.18      116.35     15.78 o
   0 -10  -1       12.60        6.20      5.64 o
   1 -10  -1       77.33       82.01     11.85 o
   2 -10  -1       47.81        0.03      7.68 o
   3 -10  -1       22.39        0.36      8.26 o
   4 -10  -1       54.30       -0.09      5.16 o
   5 -10  -1        0.25       -0.36     12.63 o
  -5  -9  -1       11.38        8.49      2.47 o
  -4  -9  -1       49.39       47.20      4.72 o
  -3  -9  -1       78.02       89.53      6.75 o
  -2  -9  -1       54.63       49.65      6.20 o
  -1  -9  -1      265.13      262.87     13.53 o
   0  -9  -1      156.68      164.86     19.58 o
   1  -9  -1      166.92      191.02     14.14 o
   2  -9  -1      149.99      155.77     14.52 o
   3  -9  -1        6.51        4.44      6.86 o
   4  -9  -1      152.34      167.18     19.45 o
   5  -9  -1       14.56       -0.46      8.53 o
   6  -9  -1       13.06       -0.27      8.62 o
  -7  -8  -1       16.12       -4.23      8.42 o
  -5  -8  -1       38.31       41.26      6.05 o
  -4  -8  -1       28.12       32.62      3.97 o
  -3  -8  -1      750.62      743.88     26.42 o
  -2  -8  -1       25.22       26.14      4.74 o
  -1  -8  -1        9.27       14.42      4.66 o
   0  -8  -1      358.29      364.74     16.24 o
   1  -8  -1       11.43        3.89      8.65 o
   2  -8  -1       15.99       17.52     12.22 o
   3  -8  -1      109.23      125.92     13.98 o
   4  -8  -1        0.69       -1.14      6.07 o
   5  -8  -1      151.05      145.19     18.52 o
   6  -8  -1       18.42       -2.63      9.72 o
  -8  -7  -1        3.90       -4.27      7.51 o
  -7  -7  -1       91.38      117.34     15.53 o
  -6  -7  -1       48.12       48.15      7.83 o
  -5  -7  -1       96.80      118.78      7.51 o
  -4  -7  -1      432.25      454.35     12.99 o
  -3  -7  -1        6.31        9.18      2.88 o
  -2  -7  -1      498.60      487.07     15.03 o
  -1  -7  -1      294.02      276.83     11.47 o
   0  -7  -1      242.45      272.21     12.66 o
   1  -7  -1     1013.69     1089.75     33.53 o
   2  -7  -1       15.83       13.14      6.02 o
   3  -7  -1      795.09      771.70     30.10 o
   4  -7  -1        7.86        2.28      5.40 o
   5  -7  -1       29.29       35.25     10.91 o
   6  -7  -1       63.24       -0.34     12.36 o
  -8  -6  -1       12.31       16.94      8.35 o
  -7  -6  -1       48.92       60.33      6.99 o
  -6  -6  -1      165.29      169.76      5.87 o
  -5  -6  -1       96.83      104.31      4.79 o
  -4  -6  -1      246.29      269.55      9.71 o
  -3  -6  -1      246.80      243.48      8.03 o
  -2  -6  -1      692.25      665.15     22.20 o
  -1  -6  -1      261.87      228.25      9.28 o
   0  -6  -1       55.32       42.43      5.43 o
   1  -6  -1     1308.64     1327.47     45.66 o
   2  -6  -1       21.81       34.48      6.48 o
   3  -6  -1        6.51       -0.84      3.42 o
   4  -6  -1      917.24      910.31     34.04 o
   5  -6  -1       24.98       17.39      8.21 o
   6  -6  -1       96.33      105.83     14.52 o
  -9  -5  -1       22.47       30.44      9.13 o
  -8  -5  -1      113.72      130.93     20.85 o
  -7  -5  -1        6.70        6.64      3.33 o
  -6  -5  -1      394.62      419.34     10.29 o
  -5  -5  -1      182.49      167.96     10.70 o
  -4  -5  -1        8.59       10.05      3.26 o
  -3  -5  -1      816.31      785.06     33.32 o
  -2  -5  -1       88.52       93.18      4.96 o
  -1  -5  -1      905.65      880.77     21.76 o
   0  -5  -1     2259.37     2258.06     62.90 o
   1  -5  -1      552.97      533.24     16.65 o
   2  -5  -1      184.24      170.18     16.00 o
   3  -5  -1      111.31      109.65      9.11 o
   4  -5  -1      267.25      278.60     14.68 o
   5  -5  -1      207.19      221.06     15.18 o
   6  -5  -1       28.76       24.31      8.38 o
  -9  -4  -1        3.71        7.78      5.61 o
  -8  -4  -1       25.96       34.44      3.30 o
  -7  -4  -1       75.19       92.50      4.41 o
  -6  -4  -1        9.41        4.19      2.20 o
  -5  -4  -1      515.96      529.32     11.16 o
  -4  -4  -1      424.49      434.57     10.61 o
  -3  -4  -1     1277.22     1379.01     24.84 o
  -2  -4  -1      468.34      439.19     14.61 o
  -1  -4  -1      319.95      300.48      8.54 o
   0  -4  -1      484.92      467.64     17.04 o
   1  -4  -1     1299.40     1371.89     39.65 o
   2  -4  -1      950.58      930.57     25.29 o
   3  -4  -1     1359.43     1337.97     36.60 o
   4  -4  -1       22.17       23.25      5.81 o
   5  -4  -1      460.82      493.11     19.80 o
  -9  -3  -1       99.54      100.48      4.95 o
  -8  -3  -1        6.85        8.95      2.50 o
  -7  -3  -1      337.71      350.26      7.78 o
  -6  -3  -1      280.23      283.01      9.00 o
  -5  -3  -1      485.88      452.50     14.01 o
  -4  -3  -1      555.02      471.96      9.30 o
  -3  -3  -1      566.70      538.98     10.60 o
  -2  -3  -1     4857.99     4887.03    214.98 o
  -1  -3  -1     1116.62     1094.39     23.68 o
   0  -3  -1      259.92      239.54     11.02 o
   1  -3  -1     4762.53     4940.62    123.85 o
   2  -3  -1       68.91       57.75      5.13 o
   3  -3  -1     1090.12     1135.27     29.37 o
   4  -3  -1      568.94      572.91     25.16 o
   5  -3  -1       72.38       72.93      7.85 o
  -9  -2  -1       65.92       64.86      4.46 o
  -8  -2  -1       26.50       30.33      2.92 o
  -7  -2  -1       54.44       66.77      5.57 o
  -6  -2  -1      530.10      581.43     14.18 o
  -5  -2  -1        2.74        4.62      5.20 o
  -4  -2  -1      596.48      543.93     10.89 o
  -3  -2  -1      813.95      772.81     13.39 o
  -2  -2  -1     1231.05     1212.41     19.42 o
  -1  -2  -1     1176.92     1080.87     22.15 o
   0  -2  -1       67.61       85.00      3.66 o
   1  -2  -1     2996.80     3413.39     78.92 o
   2  -2  -1      359.51      336.96     13.66 o
   3  -2  -1       32.19       24.86      6.91 o
   4  -2  -1     2091.91     2091.18     52.38 o
 -10  -1  -1       12.41       10.48      2.79 o
  -9  -1  -1        1.22        1.37      2.81 o
  -8  -1  -1      195.20      183.07      6.47 o
  -7  -1  -1      118.46      117.01      4.80 o
  -6  -1  -1      291.47      306.11      6.28 o
  -5  -1  -1      957.69      995.72     21.90 o
  -4  -1  -1       97.29       82.31      3.12 o
  -3  -1  -1     2245.72     2168.81     48.26 o
  -2  -1  -1     5525.31     5363.58    120.74 o
  -1  -1  -1      363.80      329.32      9.32 o
   1  -1  -1      125.48       74.73      2.97 o
   2  -1  -1     4663.95     4579.83    108.02 o
   3  -1  -1      157.68      127.84      8.22 o
   4  -1  -1       26.70       31.65      3.79 o
 -10   0  -1       53.48       58.96      9.75 o
  -9   0  -1       30.12       33.01      4.20 o
  -8   0  -1       91.07       94.75      4.92 o
  -7   0  -1      340.45      368.38      8.14 o
  -6   0  -1       49.70       44.91      4.12 o
  -5   0  -1     1251.80     1237.26     18.50 o
  -4   0  -1       28.04       24.11      1.74 o
  -3   0  -1       68.79       57.12      2.16 o
  -2   0  -1    15649.97    16303.09    401.39 o
   1   0  -1     4775.27     4897.57    107.46 o
   2   0  -1     4075.97     4029.13     92.95 o
 -10   1  -1       16.55       19.28      5.24 o
  -9   1  -1      113.43      111.52      5.90 o
  -8   1  -1        7.06        8.75      3.59 o
  -7   1  -1      315.59      334.12      8.80 o
  -6   1  -1      121.35      139.80      5.33 o
  -5   1  -1      144.16      131.20      5.52 o
  -4   1  -1     2098.72     2258.87     61.68 o
  -3   1  -1       83.40       69.84      4.67 o
  -2   1  -1     2661.07     2788.18     62.78 o
  -1   1  -1      696.13      768.04     14.90 o
   1   1  -1      120.99       70.75      3.13 o
  -9   2  -1       17.64       17.43      5.86 o
  -8   2  -1      141.10      145.80      7.32 o
  -7   2  -1       42.38       34.08      5.49 o
  -6   2  -1      307.05      312.42     13.97 o
  -5   2  -1      515.07      495.48     16.92 o
  -4   2  -1      474.76      445.75     14.07 o
  -3   2  -1     1422.04     1451.35     34.50 o
  -2   2  -1        4.91        1.01      1.24 o
  -1   2  -1     5536.39     5745.78    295.95 o
   0   2  -1     3215.98     3274.16     82.07 o
   1   2  -1       28.42        7.64      1.60 o
   2   2  -1     5357.09     5223.39    128.17 o
   3   2  -1     1070.20     1080.00     26.75 o
  -9   3  -1        0.17       -1.37      2.66 o
  -8   3  -1      235.51      231.23      8.54 o
  -7   3  -1       89.47      105.02     11.28 o
  -6   3  -1      347.40      331.39     16.53 o
  -5   3  -1     1366.62     1305.46     37.70 o
  -4   3  -1       93.43      122.71      8.32 o
  -3   3  -1      438.74      442.43     13.92 o
  -2   3  -1     4032.08     4017.49     98.96 o
  -1   3  -1     1135.04     1170.26     17.88 o
   0   3  -1     6054.47     6547.78    186.91 o
   1   3  -1      735.12      743.64     15.91 o
   2   3  -1     1630.37     1394.38     25.40 o
   3   3  -1     1026.36     1060.75     27.57 o
   4   3  -1        0.88        3.91      2.83 o
  -9   4  -1       18.54        1.55      4.41 o
  -8   4  -1        9.69        9.60      3.11 o
  -7   4  -1       97.19       98.43     12.45 o
  -6   4  -1       24.69       36.34     14.29 o
  -5   4  -1      207.02      215.04     13.36 o
  -4   4  -1      287.93      293.13     13.70 o
  -3   4  -1       81.46       76.49      6.98 o
  -2   4  -1     1511.40     1427.45     35.80 o
  -1   4  -1       20.98       28.32      2.44 o
   0   4  -1       69.08       76.87      4.07 o
   1   4  -1      157.48      139.86      5.46 o
   2   4  -1      118.53      123.72      3.00 o
   3   4  -1      769.48      756.61     29.58 o
   4   4  -1      156.29      164.00     10.63 o
  -9   5  -1       45.23       -0.03      4.10 o
  -8   5  -1       37.35       44.70     13.14 o
  -7   5  -1      102.13      110.83     24.73 o
  -6   5  -1      329.47      344.81     20.88 o
  -5   5  -1       81.85       71.17     10.27 o
  -4   5  -1     1578.27     1577.05     47.49 o
  -3   5  -1       79.36      106.57     14.29 o
  -2   5  -1       94.98       65.82      3.88 o
  -1   5  -1     5595.31     5933.23    136.31 o
   0   5  -1       39.78       55.62      3.97 o
   1   5  -1      827.61      856.47     14.95 o
   2   5  -1     2165.36     2196.78     39.09 o
   3   5  -1      552.29      539.27      9.34 o
   4   5  -1      424.91      409.65     26.90 o
   5   5  -1       46.52       57.86      9.51 o
  -8   6  -1       69.20       80.28     31.12 o
  -7   6  -1        8.52        6.84      8.80 o
  -6   6  -1      130.85      121.25     15.98 o
  -5   6  -1       42.36       48.62     10.68 o
  -4   6  -1        6.04       15.64      6.57 o
  -3   6  -1      502.53      504.00     20.25 o
  -2   6  -1       58.75       61.26      5.45 o
  -1   6  -1      604.37      576.04     13.23 o
   0   6  -1       41.73       42.75      3.61 o
   1   6  -1        8.72       10.39      2.29 o
   2   6  -1     1057.26     1091.42     45.36 o
   3   6  -1       57.20       46.62      3.26 o
   4   6  -1      109.30      114.52      4.26 o
   5   6  -1      351.14      397.13     22.19 o
   6   6  -1       59.81       66.95     13.15 o
  -8   7  -1       17.94       23.21     16.00 o
  -7   7  -1       96.77      115.66     21.27 o
  -6   7  -1        3.99       -2.70      7.64 o
  -5   7  -1      438.05      516.77     29.49 o
  -4   7  -1        8.86        7.31      3.15 o
  -3   7  -1      502.15      465.13     15.60 o
  -2   7  -1      277.73      269.85      9.28 o
  -1   7  -1       15.02        9.15      3.03 o
   0   7  -1      913.91      907.78     21.26 o
   1   7  -1       87.39       79.12      4.96 o
   2   7  -1       51.57       44.33      3.98 o
   3   7  -1      667.04      667.59     13.77 o
   4   7  -1       52.53       56.41      3.39 o
   5   7  -1       34.67       46.82     12.04 o
   6   7  -1      102.23      127.82     17.72 o
  -7   8  -1       44.51       58.06     35.76 o
  -6   8  -1       20.02       24.01      4.79 o
  -5   8  -1        9.37       10.81      4.11 o
  -4   8  -1      188.19      202.90     13.40 o
  -3   8  -1        2.85        1.74      3.54 o
  -2   8  -1       17.51       23.53      4.65 o
  -1   8  -1      615.33      592.35     16.51 o
   0   8  -1      357.28      383.17     11.69 o
   1   8  -1      304.30      329.43     10.53 o
   2   8  -1       18.58       16.30      3.72 o
   3   8  -1      157.03      164.52      8.88 o
   4   8  -1       49.94       48.62      4.09 o
   5   8  -1        0.63       -3.52      5.67 o
   6   8  -1      149.33      192.88     22.17 o
  -6   9  -1       43.81       39.47      6.03 o
  -5   9  -1        1.48        5.61      3.95 o
  -4   9  -1      144.40      171.28     19.17 o
  -3   9  -1      206.10      201.77     31.25 o
  -2   9  -1       75.72       60.40      7.16 o
  -1   9  -1      252.92      264.81     13.49 o
   0   9  -1        1.04       -0.66      2.56 o
   1   9  -1       51.38       74.82      6.32 o
   2   9  -1      276.48      302.71     10.64 o
   3   9  -1        0.85        1.44      3.10 o
   4   9  -1      207.67      190.72     13.61 o
   5   9  -1       22.94        3.01     20.48 o
   6   9  -1       31.55      -10.90     22.25 o
  -5  10  -1       26.50       33.93      6.60 o
  -4  10  -1        2.33       -0.85      4.16 o
  -3  10  -1      107.21      111.97      9.30 o
  -2  10  -1        4.19        1.64      6.88 o
  -1  10  -1       24.87       30.25      6.18 o
   0  10  -1      145.62      163.27     10.17 o
   1  10  -1       13.31       19.87      4.98 o
   2  10  -1       34.38       44.29      7.86 o
   3  10  -1       34.18       19.83     13.68 o
   4  10  -1       62.65       75.79     16.81 o
   5  10  -1       10.19       -8.43     17.83 o
  -4  11  -1       13.87       30.33      7.03 o
  -3  11  -1       13.08        1.95      4.46 o
  -2  11  -1       16.33       -0.44      2.87 o
  -1  11  -1       48.29       74.23      9.19 o
   0  11  -1      113.76      139.13     12.42 o
   1  11  -1       24.72       23.05      5.98 o
   2  11  -1        2.52        4.04      4.23 o
   3  11  -1       78.89       90.69     18.61 o
  -1  12  -1       32.64       25.73     20.42 o
   0  12  -1        3.03       10.62      5.81 o
   1  12  -1       58.60       64.42     10.11 o
  -1 -12   0       53.35       54.03      9.19 o
   0 -12   0       30.73       -0.38     12.80 o
   1 -12   0       12.63       -0.26      4.53 o
  -3 -11   0       14.93       16.92      6.48 o
  -2 -11   0       40.33       42.63      6.32 o
  -1 -11   0       38.17       44.65     12.68 o
   0 -11   0       12.77       15.83      5.96 o
   1 -11   0       17.82        0.26      4.88 o
   2 -11   0       78.11        0.17     22.33 o
   3 -11   0        5.00       -0.94      5.79 o
   4 -11   0        0.25        0.13      6.84 o
  -3 -10   0        0.38        0.39      3.37 o
  -2 -10   0      139.15      141.84     13.39 o
  -1 -10   0       16.45        9.61      5.05 o
   0 -10   0       21.91       23.27      6.37 o
   1 -10   0      116.27      121.89     12.59 o
   2 -10   0        9.59        9.38      6.75 o
   3 -10   0       48.36        0.00     11.73 o
   4 -10   0       23.08       -0.28     10.61 o
   5 -10   0        9.08        0.02      9.31 o
  -4  -9   0      145.40      165.49      9.39 o
  -3  -9   0       95.58      109.70      9.51 o
  -2  -9   0       64.03       55.24      9.35 o
  -1  -9   0      167.60      173.15      9.72 o
   0  -9   0       13.51       11.67      8.57 o
   1  -9   0      324.41      335.29     17.18 o
   2  -9   0      159.00      181.65     15.52 o
   3  -9   0       97.07       93.61     23.69 o
   4  -9   0      135.37      133.55     17.17 o
   5  -9   0        6.43       -0.10      7.65 o
  -7  -8   0        3.32        9.43      6.18 o
  -6  -8   0       82.27      100.76     17.28 o
  -5  -8   0       39.65       39.70      3.58 o
  -4  -8   0      109.88      120.18      5.09 o
  -3  -8   0       34.51       29.53      3.67 o
  -2  -8   0      353.69      374.40     12.48 o
  -1  -8   0      761.97      722.93     21.91 o
   0  -8   0       80.84       70.75      7.30 o
   1  -8   0        1.14        7.79      4.44 o
   2  -8   0      227.46      236.32     14.94 o
   3  -8   0        8.64       16.02      7.31 o
   4  -8   0        6.01       16.95      8.33 o
   5  -8   0      167.47      173.94     19.68 o
  -8  -7   0       10.94       22.87     11.40 o
  -7  -7   0       30.56       40.94     10.79 o
  -6  -7   0       16.67       14.12      7.55 o
  -5  -7   0      305.16      295.31     31.96 o
  -4  -7   0      121.10      128.70      8.05 o
  -3  -7   0      156.49      171.27      5.82 o
  -2  -7   0      418.75      445.71     12.81 o
  -1  -7   0      116.39      110.72     10.58 o
   0  -7   0      246.95      225.86     10.52 o
   1  -7   0      235.97      214.71     11.94 o
   2  -7   0      120.84      120.28     10.56 o
   3  -7   0      554.47      596.86     25.12 o
   4  -7   0        0.87       -0.19      4.93 o
   5  -7   0      264.83      275.02     20.54 o
  -8  -6   0        3.45       11.39     13.74 o
  -7  -6   0      131.64      157.04     15.48 o
  -6  -6   0       24.17       30.76      4.72 o
  -5  -6   0       69.58       67.94      2.90 o
  -4  -6   0      836.07      834.59     25.87 o
  -3  -6   0       29.22       32.36      4.53 o
  -2  -6   0      343.82      351.70     13.41 o
  -1  -6   0     1088.88     1048.75     25.77 o
   0  -6   0       72.62       53.66      5.40 o
   1  -6   0     1294.77     1277.75     34.41 o
   2  -6   0      124.70      105.02      8.84 o
   3  -6   0      813.98      851.16     28.84 o
   4  -6   0       91.87       98.02     11.07 o
   5  -6   0       14.46       14.57      7.59 o
  -9  -5   0        8.09       10.54      7.51 o
  -8  -5   0       86.46      102.56     12.58 o
  -7  -5   0       29.03       34.51      2.44 o
  -6  -5   0      257.57      263.27      8.68 o
  -5  -5   0       85.36       83.75      3.38 o
  -4  -5   0      426.87      419.64      9.83 o
  -3  -5   0      198.50      194.55      5.31 o
  -2  -5   0       12.54       16.55      2.10 o
  -1  -5   0     3249.30     3399.37     81.38 o
   0  -5   0      197.35      209.64      7.95 o
   1  -5   0      121.09       87.26     10.45 o
   2  -5   0     1235.56     1237.39     33.27 o
   3  -5   0      112.01       93.85      8.70 o
   4  -5   0      554.46      537.79     21.25 o
   5  -5   0      121.73      123.23     12.00 o
  -9  -4   0       17.27       21.62      7.94 o
  -8  -4   0       89.43       93.22      3.89 o
  -7  -4   0        5.12        9.43      1.91 o
  -6  -4   0      245.39      259.20      6.55 o
  -5  -4   0      337.45      360.88      8.34 o
  -4  -4   0       55.89       44.28      3.39 o
  -3  -4   0      925.96      895.01     15.73 o
  -2  -4   0      996.04      939.23     16.21 o
  -1  -4   0      240.93      213.44      6.04 o
   0  -4   0     2350.44     2283.14     52.49 o
   1  -4   0        3.37        6.78      2.79 o
   2  -4   0      796.38      809.72     21.64 o
   3  -4   0      913.05      920.80     26.25 o
   4  -4   0       56.94       58.73      7.36 o
   5  -4   0      345.88      314.12     15.92 o
  -9  -3   0       38.93       44.33      8.72 o
  -8  -3   0        5.69        9.67      2.32 o
  -7  -3   0      307.75      307.73      6.60 o
  -6  -3   0      186.91      151.50      4.36 o
  -5  -3   0      630.72      654.48     13.90 o
  -4  -3   0     1063.68     1016.81     18.44 o
  -3  -3   0     1439.70     1339.62     20.96 o
  -2  -3   0      934.90      890.80     13.34 o
  -1  -3   0     1151.23     1138.34     17.05 o
   0  -3   0     4585.96     4436.99    104.43 o
   1  -3   0      745.36      690.84     16.51 o
   2  -3   0       68.57       59.18      4.72 o
   3  -3   0     1751.45     1665.85     48.39 o
   4  -3   0       11.67        5.74      3.59 o
  -9  -2   0       94.84       96.49      4.94 o
  -8  -2   0        1.17       -0.65      2.35 o
  -7  -2   0      633.57      605.33     12.31 o
  -6  -2   0       11.03        6.04      1.49 o
  -5  -2   0        2.28        2.24      1.51 o
  -4  -2   0     1942.61     1917.72     39.15 o
  -3  -2   0      383.63      434.86      7.18 o
  -2  -2   0     1633.54     1589.12     36.89 o
  -1  -2   0     5398.03     5577.93    198.13 o
   0  -2   0     1253.15     1026.18     22.26 o
   1  -2   0     3285.65     3214.88     72.20 o
   2  -2   0     4156.03     4354.51    106.00 o
   3  -2   0     1258.20     1162.31     27.92 o
  -9  -1   0       32.94       41.35      3.90 o
  -8  -1   0       71.71       79.19      4.54 o
  -7  -1   0       88.65       74.15      3.63 o
  -6  -1   0      544.51      543.27      9.26 o
  -5  -1   0      274.00      269.84      7.62 o
  -4  -1   0      464.65      449.14      7.87 o
  -3  -1   0      904.79      880.86     23.60 o
  -2  -1   0     1170.23     1101.66     18.04 o
  -1  -1   0      357.94      288.11     10.83 o
   1  -1   0     3518.39     3468.23     73.97 o
   2  -1   0      757.24      801.74     17.11 o
  -9   0   0        5.54        4.15      2.26 o
  -8   0   0      149.20      135.73      6.00 o
  -7   0   0      311.34      328.40      8.40 o
  -6   0   0      328.95      336.82      6.89 o
  -5   0   0     1314.51     1345.66     24.89 o
  -4   0   0      381.44      354.45      6.99 o
  -3   0   0     1971.22     1966.68     31.61 o
  -2   0   0     1634.10     1715.70     34.45 o
  -9   1   0       51.11       70.51     13.07 o
  -8   1   0       47.39       34.91     10.17 o
  -7   1   0      239.09      231.73      7.50 o
  -6   1   0       10.00        6.12      3.79 o
  -5   1   0      326.90      326.17     11.30 o
  -4   1   0      881.22      834.96     25.60 o
  -3   1   0       27.04       21.96      3.00 o
  -2   1   0      832.02      823.28     17.48 o
  -1   1   0     3595.40     3606.22     76.90 o
   1   1   0      252.55      286.85      7.36 o
   2   1   0     1171.17     1093.46     22.96 o
  -9   2   0       60.82       67.66      6.23 o
  -8   2   0       29.11       28.04     10.33 o
  -7   2   0       70.98       74.35      9.41 o
  -6   2   0      400.61      411.67     16.33 o
  -5   2   0       41.86       52.60      6.20 o
  -4   2   0     1177.73     1202.12     37.39 o
  -3   2   0     1214.97     1174.79     28.28 o
  -2   2   0     4248.51     4387.68    106.20 o
  -1   2   0     3402.04     3321.29     74.61 o
   0   2   0     1276.26     1051.18     17.66 o
   1   2   0     5289.73     5324.81    242.44 o
   2   2   0     1587.15     1602.82     25.16 o
   3   2   0      407.17      443.66     12.18 o
  -9   3   0        5.89       -2.00      3.82 o
  -8   3   0      120.58      134.53      7.28 o
  -7   3   0       66.39       69.23      9.59 o
  -6   3   0      755.54      763.37     26.93 o
  -5   3   0      403.91      412.46     16.44 o
  -4   3   0        3.59        6.00      6.15 o
  -3   3   0     1733.14     1661.97     41.74 o
  -2   3   0       51.48       52.72      4.88 o
  -1   3   0      751.89      709.99     17.07 o
   0   3   0     4604.92     4516.02    107.30 o
   1   3   0     1161.77     1138.86     17.22 o
   2   3   0      958.31      895.70     13.56 o
   3   3   0     1458.03     1401.48     41.79 o
   4   3   0     1060.91     1065.30     28.93 o
  -9   4   0        1.85        4.14      7.20 o
  -8   4   0      105.65      118.57     14.65 o
  -7   4   0       46.04       35.37      9.24 o
  -6   4   0       43.75       39.64     14.36 o
  -5   4   0      335.57      359.72     24.94 o
  -4   4   0       50.99       70.79     12.83 o
  -3   4   0      909.38      929.80     26.48 o
  -2   4   0      801.98      805.80     21.96 o
  -1   4   0        2.31        8.71      5.11 o
   0   4   0     2326.76     2330.06     51.12 o
   1   4   0      217.24      212.17      6.71 o
   2   4   0     1014.08      924.20     15.09 o
   3   4   0      955.07      899.49     16.04 o
   4   4   0       55.15       47.01      2.35 o
   5   4   0      313.79      364.79     24.52 o
  -9   5   0       13.53        2.13      7.73 o
  -8   5   0        4.78        3.75      7.49 o
  -7   5   0      121.98      136.92     26.72 o
  -6   5   0      353.40      373.05     21.44 o
  -5   5   0      134.68      116.34     12.42 o
  -4   5   0      547.50      557.16     22.12 o
  -3   5   0      115.50       98.55      9.11 o
  -2   5   0     1216.20     1278.57     34.89 o
  -1   5   0       94.11       99.22      5.50 o
   0   5   0      205.56      204.27      6.01 o
   1   5   0     3264.95     3350.68     61.99 o
   2   5   0       14.21       17.58      2.18 o
   3   5   0      211.60      200.67      6.53 o
   4   5   0      437.46      442.56      9.30 o
   5   5   0       84.07       80.53     10.06 o
   6   5   0      261.84      294.15     18.15 o
  -8   6   0       32.22       53.10     16.91 o
  -7   6   0       41.59       40.33     13.76 o
  -6   6   0      158.68      185.87     19.21 o
  -5   6   0       15.09       13.62      8.18 o
  -4   6   0      101.61       89.75     11.99 o
  -3   6   0      829.89      840.15     40.20 o
  -2   6   0      114.09      119.98      9.66 o
  -1   6   0     1265.46     1289.23     24.69 o
   0   6   0       54.77       54.46      4.23 o
   1   6   0     1119.28     1036.43     19.72 o
   2   6   0      332.51      350.20     10.28 o
   3   6   0       28.15       31.47      3.97 o
   4   6   0      811.04      845.05     15.96 o
   5   6   0       66.60       70.47      3.02 o
   6   6   0       28.33       40.04     16.69 o
  -8   7   0       59.36       69.32     21.74 o
  -7   7   0        8.25       21.35     14.30 o
  -6   7   0       11.55       16.27     20.46 o
  -5   7   0      267.51      315.23     38.69 o
  -4   7   0        0.69       -4.80      5.70 o
  -3   7   0      562.84      629.36     27.25 o
  -2   7   0      128.45      127.18      7.07 o
  -1   7   0      233.61      237.75      8.81 o
   0   7   0      222.42      233.17     10.22 o
   1   7   0      115.52      104.93      7.52 o
   2   7   0      416.16      436.99     11.01 o
   3   7   0      180.06      158.76      6.39 o
   4   7   0      126.65      123.58      4.73 o
   5   7   0      316.62      303.11      8.92 o
   6   7   0       17.26        0.40      8.16 o
   7   7   0       26.44        8.03     12.09 o
  -7   8   0       41.01       45.68     19.84 o
  -6   8   0        0.04       -1.43      8.30 o
  -5   8   0      169.26      218.93     24.18 o
  -4   8   0       10.46        5.59     17.14 o
  -3   8   0       10.72       13.06      4.49 o
  -2   8   0      220.27      247.83     10.63 o
  -1   8   0        2.12        3.46      3.40 o
   0   8   0       68.10       71.72      6.29 o
   1   8   0      768.02      761.44     18.56 o
   2   8   0      359.39      376.66     19.21 o
   3   8   0       23.38       30.74      6.13 o
   4   8   0      105.69      120.47      5.21 o
   5   8   0       31.13       33.11     19.39 o
   6   8   0       85.11       89.39     16.49 o
   7   8   0        2.76       -6.17      6.17 o
  -6   9   0       52.81       56.15     46.73 o
  -5   9   0        8.23        4.34      3.75 o
  -4   9   0      126.96      147.93     14.47 o
  -3   9   0       95.60      113.13      9.00 o
  -2   9   0      157.22      200.30     10.80 o
  -1   9   0      328.61      342.33     13.36 o
   0   9   0       13.32       13.31      5.69 o
   1   9   0      167.26      181.26      9.07 o
   2   9   0       61.94       70.09      8.25 o
   3   9   0       99.22      104.77      6.35 o
   4   9   0      152.28      164.62     10.81 o
   5   9   0        1.01        0.84      6.02 o
   6   9   0       60.70        2.61      8.15 o
  -5  10   0       12.03        7.88      4.80 o
  -4  10   0       22.71       22.67      8.64 o
  -3  10   0       49.85       59.93      8.22 o
  -2  10   0        9.95        5.25      6.26 o
  -1  10   0      124.65      142.86     10.33 o
   0  10   0       21.38       20.87      5.94 o
   1  10   0       14.62       20.27      5.26 o
   2  10   0      134.57      142.98      8.80 o
   3  10   0        0.86        1.69      3.23 o
   4  10   0       50.82       57.85      8.85 o
   5  10   0       26.30        1.28      7.31 o
  -4  11   0        0.05       -1.38      3.87 o
  -3  11   0        6.35       -0.73      3.70 o
  -2  11   0       76.21       91.88     14.62 o
  -1  11   0       16.54        2.32      4.02 o
   0  11   0       13.15        3.88      5.56 o
   1  11   0       36.69       54.19      8.73 o
   2  11   0       41.19       46.57      6.44 o
   3  11   0       15.04       14.33      6.31 o
   4  11   0        7.54       18.56     13.03 o
  -1  12   0       11.98       -1.42      4.68 o
   0  12   0       29.46       25.62     21.07 o
   1  12   0       53.99       69.35      9.03 o
   0 -12   1        2.82        7.36     10.07 o
   1 -12   1       30.01        0.76      8.07 o
  -2 -11   1        1.05        0.55      2.73 o
  -1 -11   1       22.39       23.73      5.93 o
   0 -11   1      116.32      108.48     11.23 o
   2 -11   1       20.23        0.95      6.30 o
   3 -11   1       12.17       -0.11      6.38 o
  -3 -10   1       31.20       38.48      6.13 o
  -2 -10   1       37.45       44.59      5.23 o
  -1 -10   1       13.50       15.99      4.84 o
   0 -10   1      148.71      135.99     11.00 o
   1 -10   1       21.78       21.98      7.58 o
   2 -10   1        6.98        6.06      5.67 o
   3 -10   1      100.81        0.01     24.65 o
   4 -10   1        3.32       -0.32      5.34 o
  -6  -9   1       30.70       35.32     14.68 o
  -5  -9   1       24.50       33.75     13.63 o
  -4  -9   1      208.55      197.88      5.78 o
  -3  -9   1        1.34        3.73      3.02 o
  -2  -9   1      283.05      293.41     15.11 o
  -1  -9   1       45.26       50.35     10.15 o
   0  -9   1        3.07        2.96      2.84 o
   1  -9   1      249.27      268.14     15.02 o
   2  -9   1       79.43       83.72     10.41 o
   3  -9   1      207.85      199.65     17.18 o
   4  -9   1      144.19      161.10     17.54 o
  -7  -8   1        3.08        5.22      9.29 o
  -6  -8   1      143.99      191.77     21.49 o
  -5  -8   1        1.37        6.46     10.05 o
  -4  -8   1       54.08       50.25      8.94 o
  -3  -8   1      157.94      156.13     14.90 o
  -2  -8   1       15.53       14.59      5.07 o
  -1  -8   1      294.10      315.54     11.53 o
   0  -8   1      347.23      363.49     14.27 o
   1  -8   1      622.87      615.01     21.96 o
   2  -8   1       29.63       28.26     12.02 o
   3  -8   1        2.56        0.87      4.41 o
   4  -8   1      187.78      214.94     17.90 o
  -7  -7   1       11.35       10.66     15.54 o
  -6  -7   1      101.66      138.70     26.72 o
  -5  -7   1       39.84       60.74     11.58 o
  -4  -7   1       51.77       49.80      3.77 o
  -3  -7   1      671.66      659.45     29.25 o
  -2  -7   1       44.26       49.47      3.33 o
  -1  -7   1       73.47       69.10      5.06 o
   0  -7   1      915.61      910.01     25.01 o
   1  -7   1       13.56        9.15      7.19 o
   2  -7   1      295.62      282.59     14.48 o
   3  -7   1      495.75      467.94     21.01 o
   4  -7   1        5.95        8.66      6.62 o
  -8  -6   1       20.22       32.84     11.23 o
  -7  -6   1       88.83       86.29     13.34 o
  -6  -6   1       57.04       60.85     11.34 o
  -5  -6   1      350.88      385.94     20.97 o
  -4  -6   1      116.84      116.30      8.77 o
  -3  -6   1       47.81       43.65      3.69 o
  -2  -6   1     1061.55     1049.24     18.73 o
  -1  -6   1        6.71        8.79      6.27 o
   0  -6   1       31.85       42.68      7.25 o
   1  -6   1      610.18      567.63     17.35 o
   2  -6   1       57.67       71.61      7.27 o
   3  -6   1      513.35      513.75     20.37 o
   4  -6   1        7.38        8.93      6.35 o
  -8  -5   1        4.56       10.05      7.27 o
  -7  -5   1       86.41      103.15     12.75 o
  -6  -5   1      214.64      206.64      7.92 o
  -5  -5   1       46.45       52.20      1.23 o
  -4  -5   1      426.40      433.47      8.02 o
  -3  -5   1      552.61      559.98      9.90 o
  -2  -5   1     2162.03     2245.57     37.40 o
  -1  -5   1      810.72      861.40     20.24 o
   0  -5   1       40.71       52.59      4.15 o
   1  -5   1     5596.74     5859.55    155.72 o
   2  -5   1       72.26       62.07      6.49 o
   3  -5   1       87.16       88.86      8.43 o
   4  -5   1     1564.48     1519.90     46.60 o
  -9  -4   1       36.42       34.40     16.25 o
  -8  -4   1       77.38       75.29     11.36 o
  -7  -4   1        6.59        3.25      0.91 o
  -6  -4   1      220.89      204.98      6.90 o
  -5  -4   1       78.02       73.94      3.15 o
  -4  -4   1      156.31      153.80      3.77 o
  -3  -4   1      774.42      768.57     13.24 o
  -2  -4   1      120.33      127.99      2.87 o
  -1  -4   1      153.12      138.36      3.51 o
   0  -4   1       66.44       74.52      3.85 o
   1  -4   1        5.31       25.65      5.95 o
   2  -4   1     1477.16     1428.64     42.13 o
   3  -4   1       79.96       67.94     10.69 o
   4  -4   1      322.12      278.17     13.56 o
  -9  -3   1        1.66        3.12      5.18 o
  -8  -3   1       38.24       52.52      2.90 o
  -7  -3   1      221.49      230.89      6.31 o
  -6  -3   1       47.41       45.38      2.38 o
  -5  -3   1      821.40      817.75     10.68 o
  -4  -3   1        0.62        1.16      0.47 o
  -3  -3   1     1028.96     1048.51     15.75 o
  -2  -3   1     1613.14     1436.58     30.67 o
  -1  -3   1      749.73      749.08     11.66 o
   0  -3   1     6055.20     6485.41    115.47 o
   1  -3   1     1173.72     1169.62     25.96 o
   2  -3   1     3971.90     4002.23     98.73 o
   3  -3   1      411.55      417.36     13.70 o
  -8  -2   1       20.12       21.48      2.63 o
  -7  -2   1      249.24      243.27      5.41 o
  -6  -2   1      215.64      214.34      4.46 o
  -5  -2   1     1123.75     1077.79     14.51 o
  -4  -2   1      694.67      688.88      9.57 o
  -3  -2   1     1063.21     1062.85     12.44 o
  -2  -2   1     5275.89     4801.11    416.26 o
  -1  -2   1        1.02        5.87      0.50 o
   0  -2   1     3258.18     3243.71     50.32 o
   1  -2   1     5669.82     5735.96    137.53 o
   2  -2   1        4.23       -0.63      1.23 o
  -9  -1   1       85.73       89.59      6.00 o
  -8  -1   1        3.90        7.95      2.27 o
  -7  -1   1      129.97      122.15      4.51 o
  -6  -1   1       15.71        8.02      2.38 o
  -5  -1   1       39.87       29.04      4.05 o
  -4  -1   1      937.97      897.68     11.56 o
  -3  -1   1      306.73      314.30     10.37 o
  -2  -1   1     1318.02     1314.31     26.86 o
  -1  -1   1       87.12       73.81      3.16 o
  -9   0   1        0.72       -1.69      2.17 o
  -8   0   1      190.96      195.97      6.28 o
  -7   0   1      201.22      192.86      5.67 o
  -6   0   1      763.72      731.92     16.85 o
  -5   0   1     1834.45     1843.32     34.62 o
  -4   0   1      278.12      243.79      7.27 o
  -3   0   1     1851.21     1882.83     40.09 o
  -2   0   1     4057.40     4197.55     96.63 o
  -1   0   1     4836.25     5031.75    108.44 o
  -9   1   1        3.66        6.14      3.34 o
  -8   1   1       97.17      105.30      5.17 o
  -7   1   1       68.59       65.93      6.04 o
  -6   1   1       71.26       69.21      4.61 o
  -5   1   1      654.37      671.90     18.62 o
  -4   1   1       38.55       43.90      6.45 o
  -3   1   1      126.77      122.11      5.34 o
  -2   1   1     4575.94     4718.03    111.14 o
  -1   1   1      128.76       76.12      3.10 o
   1   1   1      425.68      322.75      5.06 o
   2   1   1     5460.73     5316.68     88.21 o
   3   1   1     2212.22     2134.56     47.09 o
  -9   2   1       41.53       55.11      6.64 o
  -8   2   1        1.30       -2.12      3.08 o
  -7   2   1      165.26      165.92     10.94 o
  -6   2   1      350.89      368.53     21.85 o
  -5   2   1       62.39       60.30      6.16 o
  -4   2   1     2107.86     2208.10     54.95 o
  -3   2   1       35.08       43.96      4.25 o
  -2   2   1      306.09      338.92     14.09 o
  -1   2   1     2969.88     3565.98     82.28 o
   0   2   1       87.76       87.26      3.86 o
   1   2   1     1198.14     1130.88     35.00 o
   2   2   1     1222.73     1209.84     18.01 o
   3   2   1      828.10      763.39     24.64 o
   4   2   1      597.39      540.72     14.87 o
  -9   3   1       30.18        2.27      5.51 o
  -8   3   1       80.97       88.74      6.88 o
  -7   3   1       58.10       63.87     15.05 o
  -6   3   1      218.98      242.66     13.55 o
  -5   3   1       72.29       86.00      7.91 o
  -4   3   1      570.72      574.73     18.45 o
  -3   3   1     1104.71     1163.86     36.64 o
  -2   3   1       62.67       63.42      5.31 o
  -1   3   1     4727.88     5176.90    129.65 o
   0   3   1      254.48      242.39     11.30 o
   1   3   1     1099.16     1133.34     19.14 o
   2   3   1     4811.64     4850.87    171.18 o
   3   3   1      568.88      537.22     13.28 o
   4   3   1      545.66      489.83      9.28 o
   5   3   1      482.69      482.08     23.12 o
  -9   4   1        1.13        1.96      6.49 o
  -8   4   1      139.68      150.89     16.13 o
  -7   4   1       50.69       54.91     10.48 o
  -6   4   1      151.79      156.68     12.98 o
  -5   4   1      465.58      521.33     20.76 o
  -4   4   1       22.30       22.46      5.98 o
  -3   4   1     1383.29     1376.65     37.80 o
  -2   4   1      954.07      973.82     26.39 o
  -1   4   1     1285.88     1394.44     34.38 o
   0   4   1      454.63      480.00     17.77 o
   1   4   1      317.87      300.52      8.10 o
   2   4   1      460.98      432.81      8.47 o
   3   4   1     1264.05     1384.85     23.35 o
   4   4   1      434.12      448.32     10.04 o
   5   4   1      534.95      534.53     28.19 o
   6   4   1        5.57        3.36      4.49 o
  -8   5   1        9.70       -4.68      8.12 o
  -7   5   1       51.36       62.25     21.68 o
  -6   5   1       26.80       24.31      9.26 o
  -5   5   1      208.82      266.03     16.57 o
  -4   5   1      276.90      275.60     15.51 o
  -3   5   1      118.77      101.26      9.77 o
  -2   5   1      192.60      189.16     17.01 o
  -1   5   1      568.54      550.74     17.40 o
   0   5   1     2211.76     2306.50     41.02 o
   1   5   1      907.62      890.00     16.58 o
   2   5   1       84.98      100.62      5.49 o
   3   5   1      816.66      762.96     16.11 o
   4   5   1       11.58       17.18      3.25 o
   5   5   1      176.96      179.49      5.67 o
   6   5   1      407.46      418.13     20.85 o
  -8   6   1       23.09       36.73     15.78 o
  -7   6   1       89.44      111.88     19.09 o
  -6   6   1       98.81      129.66     17.17 o
  -5   6   1       27.47       21.38      9.46 o
  -4   6   1      894.71     1021.78     38.04 o
  -3   6   1        0.58        7.68      6.70 o
  -2   6   1       28.19       26.73      6.86 o
  -1   6   1     1350.60     1333.39     37.74 o
   0   6   1       51.20       41.66      4.27 o
   1   6   1      236.02      231.76      7.51 o
   2   6   1      665.35      639.84     24.66 o
   3   6   1      263.98      240.83     10.29 o
   4   6   1      240.95      276.21      7.62 o
   5   6   1       94.78      101.76      4.76 o
   6   6   1      154.92      172.19     15.33 o
   7   6   1       50.20       80.69     12.72 o
  -8   7   1       36.57       58.81     20.77 o
  -7   7   1        2.14        1.72     14.76 o
  -6   7   1       65.77      109.94     15.79 o
  -5   7   1       36.37       55.74     22.61 o
  -4   7   1        3.89        3.25      6.40 o
  -3   7   1      793.72      874.98     35.00 o
  -2   7   1       14.41       14.73      6.61 o
  -1   7   1     1042.55     1089.78     31.19 o
   0   7   1      258.21      283.75     11.74 o
   1   7   1      281.27      277.09      9.52 o
   2   7   1      479.11      471.88     12.17 o
   3   7   1        7.45        6.60      2.79 o
   4   7   1      432.63      473.96     11.84 o
   5   7   1      113.47      122.49      5.23 o
   6   7   1       49.02       43.31     25.12 o
   7   7   1       90.40       97.10     16.37 o
  -7   8   1        4.65        8.56     13.72 o
  -6   8   1       18.59       29.75     12.70 o
  -5   8   1      146.63      180.17     23.73 o
  -4   8   1        2.84        9.09      7.57 o
  -3   8   1      114.42      167.12     17.58 o
  -2   8   1       14.21       17.53      5.72 o
  -1   8   1       10.66        8.55      4.64 o
   0   8   1      361.23      380.91     20.52 o
   1   8   1       11.87       12.56      5.23 o
   2   8   1       27.01       24.38      4.75 o
   3   8   1      742.90      701.98     20.02 o
   4   8   1       29.00       32.64      5.76 o
   5   8   1       36.55       43.71     20.28 o
   6   8   1       32.76       35.34     21.01 o
   7   8   1       14.63       -3.62     14.35 o
  -6   9   1       13.24       22.07     19.57 o
  -5   9   1       14.12       16.81     11.41 o
  -4   9   1      144.25      215.63     24.43 o
  -3   9   1        7.39        4.24      4.38 o
  -2   9   1      152.72      154.88     24.15 o
  -1   9   1      167.36      202.22     16.49 o
   0   9   1      156.36      183.88     10.24 o
   1   9   1      258.43      293.59     11.99 o
   2   9   1       55.55       47.03      5.86 o
   3   9   1       83.64       90.15      6.53 o
   4   9   1       50.10       45.52     21.54 o
   5   9   1        9.16        2.34      6.99 o
   6   9   1       79.75       97.22     17.73 o
  -5  10   1        0.35        2.70      4.02 o
  -4  10   1       54.84       -1.07     11.08 o
  -3  10   1       24.47        9.57      7.39 o
  -2  10   1       48.62       22.21     22.63 o
  -1  10   1       74.82      104.84     11.49 o
   0  10   1       13.38       11.53      5.15 o
   1  10   1      107.37      124.93      9.69 o
   2  10   1      117.28      120.74      8.73 o
   3  10   1       23.28       24.82      5.22 o
   4  10   1       85.53       95.29     10.54 o
   5  10   1        0.09        0.67      5.95 o
  -4  11   1        1.20        0.41      3.37 o
  -3  11   1       38.05       -0.19      4.04 o
  -2  11   1        2.74       -0.30      3.40 o
  -1  11   1        4.16        0.13      3.20 o
   0  11   1       49.86       59.08      9.05 o
   1  11   1       23.18       21.06      6.36 o
   2  11   1        3.35        7.04      5.31 o
   3  11   1       35.58       32.43      8.56 o
   4  11   1       12.52        9.84     11.46 o
  -1  12   1        0.31        1.83      4.32 o
   0  12   1       60.53       73.41      9.83 o
   1  12   1       16.96       16.87      6.62 o
  -1 -11   2      136.46      166.76     10.72 o
   0 -11   2        5.04        1.51      4.79 o
   1 -11   2       13.30       12.41      6.36 o
  -2 -10   2      107.68      112.19      6.87 o
  -1 -10   2      143.18      143.47      9.24 o
   0 -10   2       65.64       82.42      8.86 o
   1 -10   2        5.76        7.99      5.70 o
   2 -10   2      143.22      154.20     14.46 o
  -6  -9   2        0.69       -2.38      9.28 o
  -5  -9   2       25.22       37.76     13.58 o
  -4  -9   2       84.86       98.31     19.04 o
  -3  -9   2        4.73        3.22      1.71 o
  -2  -9   2      144.68      147.84     10.21 o
  -1  -9   2      104.01      103.52      7.03 o
   0  -9   2       87.39       97.36      8.12 o
   1  -9   2      157.04      172.04     18.19 o
   2  -9   2        0.82        1.00      5.17 o
   3  -9   2      207.99      224.76     17.36 o
  -6  -8   2       71.56       97.19     17.99 o
  -5  -8   2        1.37        6.67      7.82 o
  -4  -8   2      331.51      400.27     25.08 o
  -3  -8   2        3.97        5.49      2.39 o
  -2  -8   2      346.85      354.74      9.13 o
  -1  -8   2      174.79      191.27      8.30 o
   0  -8   2       34.84       33.83      5.13 o
   1  -8   2      189.01      194.62     11.12 o
   2  -8   2      267.37      313.57     16.38 o
   3  -8   2      250.87      262.94     16.92 o
  -7  -7   2        5.84        6.39      8.60 o
  -6  -7   2       67.15       79.79     14.58 o
  -5  -7   2       99.58      112.66     15.19 o
  -4  -7   2      118.22      123.56     14.43 o
  -3  -7   2       74.60       81.25      3.87 o
  -2  -7   2      718.31      718.54     17.51 o
  -1  -7   2     1312.43     1300.99     26.98 o
   0  -7   2      160.51      177.21      8.25 o
   1  -7   2       29.39       36.82      5.46 o
   2  -7   2      945.59      969.59     40.37 o
   3  -7   2        8.37       13.05      5.70 o
  -8  -6   2       14.99       18.46     10.48 o
  -7  -6   2       63.58       69.33     13.52 o
  -6  -6   2       13.79       20.63      8.96 o
  -5  -6   2      169.13      170.52     15.19 o
  -4  -6   2        8.33       13.93      6.82 o
  -3  -6   2      565.27      559.27     10.11 o
  -2  -6   2       25.85       31.05      3.17 o
  -1  -6   2        2.27        1.48      2.39 o
   0  -6   2      678.02      662.45     21.86 o
   1  -6   2       11.08       11.98      3.84 o
   2  -6   2      117.81      111.92     14.61 o
   3  -6   2      399.94      368.91     16.41 o
  -8  -5   2        6.65       11.76      8.48 o
  -7  -5   2      185.36      191.94     16.97 o
  -6  -5   2       43.12       52.31     10.18 o
  -5  -5   2       98.78       97.47     11.31 o
  -4  -5   2     1252.95     1235.58     39.28 o
  -3  -5   2       13.17        7.57      8.64 o
  -2  -5   2      792.36      764.31     13.29 o
  -1  -5   2     2346.96     2326.28     40.62 o
   0  -5   2     1972.01     2062.50     35.09 o
   1  -5   2     1350.98     1453.64     35.53 o
   2  -5   2      224.37      225.53     10.19 o
   3  -5   2     1933.91     1751.27     48.60 o
  -8  -4   2       29.93        0.05      5.14 o
  -7  -4   2       54.39       69.79     11.05 o
  -6  -4   2       87.99       90.29     10.79 o
  -5  -4   2        2.57        4.49      4.73 o
  -4  -4   2      541.99      541.89     19.79 o
  -3  -4   2      173.67      176.80      9.89 o
  -2  -4   2      568.42      547.21     14.45 o
  -1  -4   2      546.67      498.43      8.11 o
   0  -4   2      280.29      333.88      6.46 o
   1  -4   2       63.46       43.54      4.12 o
   2  -4   2      855.79      866.18     22.89 o
  -8  -3   2       68.66       -0.02      4.32 o
  -7  -3   2       21.33       20.19      2.58 o
  -6  -3   2      236.29      240.77      4.16 o
  -5  -3   2      426.93      419.21      7.52 o
  -4  -3   2        1.49       -2.35      3.38 o
  -3  -3   2     1186.06      983.04     33.62 o
  -2  -3   2     1064.22     1123.90     27.81 o
  -1  -3   2      377.53      349.80     10.35 o
   0  -3   2     7877.06     7541.26    196.69 o
   1  -3   2      100.39       90.02      3.69 o
  -8  -2   2       18.12       20.05      4.80 o
  -7  -2   2      315.87      316.36      8.44 o
  -6  -2   2       13.86       12.71      1.61 o
  -5  -2   2      748.04      716.35     11.92 o
  -4  -2   2      499.42      482.85      6.22 o
  -3  -2   2     2590.69     2585.92     31.39 o
  -2  -2   2      141.85      112.57      5.87 o
  -1  -2   2     1148.71     1135.29     29.93 o
   0  -2   2     4793.54     4375.55    101.18 o
   1  -2   2       30.65       36.77      3.07 o
  -9  -1   2       33.16       30.99      4.12 o
  -8  -1   2        4.62        4.94      1.88 o
  -7  -1   2      234.86      251.16      6.50 o
  -6  -1   2       49.30       56.00      3.94 o
  -5  -1   2       73.66       54.27      3.11 o
  -4  -1   2      636.04      527.25     10.36 o
  -3  -1   2       31.19       22.73      2.38 o
  -2  -1   2     4022.47     4057.15     65.62 o
  -1  -1   2     4894.24     4661.73    136.23 o
   0  -1   2       14.53       10.56      0.98 o
   1  -1   2      889.86      823.37     14.39 o
  -9   0   2       32.34       34.03      3.97 o
  -8   0   2       48.19       65.52      5.16 o
  -7   0   2        1.19        0.24      1.12 o
  -6   0   2      405.23      421.40     12.15 o
  -5   0   2      228.75      238.33      8.11 o
  -4   0   2       56.98       57.13      5.69 o
  -3   0   2     3084.28     3321.29     74.98 o
  -2   0   2      113.22      105.00      3.39 o
  -1   0   2     1129.80     1230.09     23.31 o
   0   0   2     2387.56     2317.71     47.31 o
   1   0   2      153.93      103.30      3.75 o
   2   0   2     2353.87     2172.84     84.36 o
  -9   1   2        1.10        0.72      2.72 o
  -8   1   2      196.10      175.42     15.13 o
  -7   1   2       61.36       63.49      5.08 o
  -6   1   2      430.76      409.12     13.91 o
  -5   1   2      399.66      399.26     12.50 o
  -4   1   2       65.59       64.48      4.58 o
  -3   1   2     5949.84     6338.83    169.82 o
  -2   1   2      198.97      195.06      6.14 o
  -1   1   2       18.27       31.83      2.80 o
   0   1   2     7840.17     8235.93    209.09 o
   1   1   2     2001.51     1773.38     37.92 o
   2   1   2     1353.70     1295.42     19.05 o
   3   1   2     1635.13     1647.18     41.97 o
   4   1   2      326.79      259.29      7.32 o
  -9   2   2        3.53        0.24      2.07 o
  -8   2   2        5.67        5.92      3.43 o
  -7   2   2      139.04      150.31     10.37 o
  -6   2   2      132.61      135.10      9.04 o
  -5   2   2      294.77      260.25     11.12 o
  -4   2   2      178.20      169.18      8.07 o
  -3   2   2        4.73        6.75      3.05 o
  -2   2   2     2096.70     2216.78     51.54 o
  -1   2   2      174.18      167.85      6.55 o
   0   2   2      190.36      223.63      7.35 o
   1   2   2     7403.11     7585.09    194.76 o
   2   2   2     1352.64     1374.51     21.31 o
   3   2   2      599.34      620.32     10.31 o
   4   2   2      136.17      132.82      6.45 o
   5   2   2      627.70      613.89     17.11 o
  -9   3   2       45.25        5.98     11.40 o
  -8   3   2        4.87       10.68      6.76 o
  -7   3   2      107.22      123.43     11.63 o
  -6   3   2      174.75      181.19     18.66 o
  -5   3   2      136.02      141.69     15.26 o
  -4   3   2      851.65      929.66     26.88 o
  -3   3   2      449.42      420.18     14.38 o
  -2   3   2      620.56      598.12     16.98 o
  -1   3   2     1360.72     1359.16     32.66 o
   0   3   2      280.46      263.84      9.18 o
   1   3   2     4763.31     4673.25    114.85 o
   2   3   2      695.14      641.84     14.77 o
   3   3   2       50.21       53.26      3.67 o
   4   3   2     2213.35     2266.15     39.34 o
   5   3   2        1.67        2.19      1.67 o
   6   3   2       82.48       81.33      7.58 o
  -9   4   2       19.74       -0.28      4.67 o
  -8   4   2       91.99      101.68     14.70 o
  -7   4   2        8.52       10.37      7.27 o
  -6   4   2      210.06      231.42     15.64 o
  -5   4   2      117.24       96.75     10.61 o
  -4   4   2       40.31       51.77      7.31 o
  -3   4   2     1729.21     1846.60     59.73 o
  -2   4   2       31.18       24.02      8.45 o
  -1   4   2     1346.84     1410.45     36.21 o
   0   4   2      482.07      427.99     13.29 o
   1   4   2      548.08      532.07     10.58 o
   2   4   2      836.49      858.45     19.89 o
   3   4   2        8.15        4.97      2.67 o
   4   4   2      613.66      617.47     13.64 o
   5   4   2      376.47      391.83     10.47 o
   6   4   2      101.39      116.86      9.39 o
  -8   5   2       46.86        1.67      6.83 o
  -7   5   2       14.37       25.76     10.76 o
  -6   5   2       35.84       32.71     10.27 o
  -5   5   2      307.54      310.11     19.20 o
  -4   5   2       30.53       27.02     12.87 o
  -3   5   2      317.26      356.86     16.63 o
  -2   5   2      881.11      859.02     26.76 o
  -1   5   2      293.68      280.07     12.32 o
   0   5   2     1428.69     1490.76     39.41 o
   1   5   2      588.41      542.20     17.29 o
   2   5   2      851.21      810.55     28.89 o
   3   5   2      930.67      895.49     27.72 o
   4   5   2        0.24        0.11      1.70 o
   5   5   2      582.99      591.09     15.36 o
   6   5   2       43.45       58.02      7.10 o
   7   5   2       65.68       74.48     10.39 o
  -8   6   2        0.83       -0.19      5.65 o
  -7   6   2       35.47       48.17     12.30 o
  -6   6   2       53.11       69.70     14.94 o
  -5   6   2      147.88      168.39     17.39 o
  -4   6   2      102.69      151.67     14.62 o
  -3   6   2       33.31       50.19     15.91 o
  -2   6   2      652.27      722.83     26.04 o
  -1   6   2        0.07        3.79      6.64 o
   0   6   2      148.07      161.16     10.26 o
   1   6   2     1186.67     1187.09     24.26 o
   2   6   2       42.38       34.34      7.21 o
   3   6   2      105.95       93.63      6.54 o
   4   6   2      372.84      378.49     12.13 o
   5   6   2       39.05       37.36      6.37 o
   6   6   2      121.19      164.15      8.83 o
   7   6   2       24.28       40.89     17.65 o
  -7   7   2       17.13       29.06     12.68 o
  -6   7   2      154.66      222.81     24.70 o
  -5   7   2        8.38        8.65      9.42 o
  -4   7   2      344.39      433.77     40.55 o
  -3   7   2       69.13       96.05     13.89 o
  -2   7   2       55.65       64.30     11.21 o
  -1   7   2     1071.06     1168.20     39.00 o
   0   7   2       18.39       19.67      4.55 o
   1   7   2      894.13      963.14     22.83 o
   2   7   2      412.84      416.68     11.83 o
   3   7   2      113.80      104.97      6.71 o
   4   7   2      346.69      351.38     10.30 o
   5   7   2       18.22       16.28      3.31 o
   6   7   2       95.93      110.47      5.80 o
   7   7   2      119.70      139.50     16.87 o
   8   7   2        6.94        0.37      4.98 o
  -7   8   2        5.31       13.51     11.49 o
  -6   8   2       22.74       29.84     13.87 o
  -5   8   2       15.46       25.83     11.79 o
  -4   8   2        1.82        3.78      9.18 o
  -3   8   2      132.79      179.51     32.40 o
  -2   8   2       76.27       91.36     13.90 o
  -1   8   2      190.36      202.54     10.83 o
   0   8   2       15.55       12.25      5.63 o
   1   8   2        5.62        5.37      3.49 o
   2   8   2      282.38      302.90     12.36 o
   3   8   2       12.63        9.50      4.87 o
   4   8   2        1.04        1.29      1.99 o
   5   8   2      176.04      184.02      8.58 o
   6   8   2       23.91       27.74     11.29 o
   7   8   2       11.46       -2.42      7.08 o
  -6   9   2        2.59        8.42     12.17 o
  -5   9   2       55.72       88.00     20.28 o
  -4   9   2       10.33        0.02      5.11 o
  -3   9   2       21.89        0.66      5.38 o
  -2   9   2      265.78      302.02     32.17 o
  -1   9   2        2.30        3.32      3.89 o
   0   9   2       62.00       70.96      8.84 o
   1   9   2      221.94      247.04     11.82 o
   2   9   2       30.13       31.55      5.72 o
   3   9   2      232.74      236.25     15.65 o
   4   9   2       10.03       10.80      6.23 o
   5   9   2       76.23       90.94      8.61 o
   6   9   2       50.22       -4.38     14.32 o
  -5  10   2        7.12       -0.82      7.62 o
  -4  10   2       68.38       63.80     54.04 o
  -3  10   2        1.37       -0.35      3.17 o
  -2  10   2       41.38        0.71      3.62 o
  -1  10   2       88.22       79.99     25.92 o
   0  10   2       47.76       64.78     15.24 o
   1  10   2      124.87      143.31     10.84 o
   2  10   2        5.48        6.53      5.81 o
   3  10   2       55.11       66.67      8.86 o
   4  10   2       18.91       16.55     10.91 o
   5  10   2        2.39        2.68      4.22 o
  -4  11   2       22.96        1.28      6.24 o
  -3  11   2        7.22       -1.72      4.62 o
  -2  11   2        0.43       -0.79      4.81 o
  -1  11   2       28.20       14.69     13.01 o
   0  11   2        4.22        1.30      3.11 o
   1  11   2        2.85       11.08      5.71 o
   2  11   2       69.03       66.45      8.46 o
   3  11   2        3.96        2.87      5.76 o
   4  11   2       11.28        5.50      4.55 o
  -1  12   2       14.98       -0.11      3.21 o
   0  12   2       32.17       11.59     11.44 o
   1  12   2        7.92        6.70      7.38 o
  -4 -10   3       10.55       20.14     13.85 o
  -5  -9   3       20.60       25.98     14.01 o
  -4  -9   3       11.04       12.65     19.89 o
  -3  -9   3       35.10       50.19     13.77 o
  -6  -8   3       22.70       28.67     13.26 o
  -5  -8   3       50.88       63.39     20.23 o
  -4  -8   3      119.40      129.79     16.91 o
  -3  -8   3        7.48       12.60      6.98 o
  -2  -8   3      468.11      483.23     23.81 o
  -7  -7   3        4.89        9.30     16.49 o
  -6  -7   3      120.92      171.19     19.33 o
  -5  -7   3        0.58        0.07      5.90 o
  -4  -7   3      147.02      153.01     15.83 o
  -3  -7   3      425.52      467.29     22.53 o
  -2  -7   3      393.91      378.41     18.55 o
  -1  -7   3       27.37       16.53     10.20 o
  -7  -6   3        2.01        1.39     10.20 o
  -6  -6   3       85.76       96.81     24.09 o
  -5  -6   3       47.90       67.13     19.49 o
  -4  -6   3        9.30        4.98     10.75 o
  -3  -6   3      317.65      302.29     17.01 o
  -2  -6   3      228.01      251.99     21.28 o
  -1  -6   3      584.45      536.79     27.07 o
   0  -6   3      758.60      717.84     21.99 o
  -8  -5   3        6.59        3.99      7.37 o
  -7  -5   3      102.92      119.51     25.32 o
  -6  -5   3       40.86        0.01      2.58 o
  -5  -5   3      622.66      599.62     26.81 o
  -4  -5   3      114.76      135.89     12.15 o
  -3  -5   3        5.16        4.94      4.57 o
  -2  -5   3     1292.13     1303.49     36.83 o
  -1  -5   3       16.41       10.16      3.96 o
   0  -5   3      330.47      320.97     16.60 o
  -7  -4   3      105.60       96.95     13.22 o
  -6  -4   3       44.14       51.77     10.14 o
  -5  -4   3      221.43      230.87     15.18 o
  -4  -4   3      462.16      443.07     18.46 o
  -3  -4   3        1.53        3.25      3.71 o
  -2  -4   3     2003.09     1944.25     50.66 o
  -1  -4   3      399.24      369.31     17.56 o
   0  -4   3       78.90       65.54      4.79 o
   1  -4   3     3706.46     3857.76     99.46 o
  -8  -3   3       73.62       76.31     12.51 o
  -7  -3   3        1.51        1.76      0.53 o
  -6  -3   3      163.60      180.61     14.81 o
  -5  -3   3      322.51      323.72     17.31 o
  -4  -3   3       54.16       50.20      7.51 o
  -3  -3   3      774.37      709.48     21.93 o
  -2  -3   3       73.05       68.71      6.06 o
  -1  -3   3     2464.56     2484.77     64.85 o
   0  -3   3      174.69      186.03      6.53 o
   1  -3   3      562.59      659.64     17.18 o
  -8  -2   3       80.18       96.99     13.44 o
  -7  -2   3       19.92       19.56      2.89 o
  -6  -2   3      137.86      142.17      4.12 o
  -5  -2   3      478.25      511.17      7.47 o
  -4  -2   3       23.27       11.55      1.80 o
  -3  -2   3     1004.39      906.72     28.23 o
  -2  -2   3     2345.10     2203.55     54.19 o
  -1  -2   3     2571.46     2399.91     56.26 o
   0  -2   3     2002.09     1898.27     41.48 o
   1  -2   3     1521.84     1483.80     31.60 o
  -8  -1   3        9.81        6.75      2.22 o
  -7  -1   3      210.66      201.12      5.75 o
  -6  -1   3      224.10      213.12      4.81 o
  -5  -1   3     1262.61     1256.68     24.00 o
  -4  -1   3       32.95       29.67      1.90 o
  -3  -1   3      375.81      357.57     10.65 o
  -2  -1   3      528.82      413.10      7.50 o
  -1  -1   3      211.22      185.41      4.05 o
   0  -1   3      918.54      977.31     19.39 o
   1  -1   3     2108.54     2184.26     52.10 o
  -9   0   3       21.09       16.22      3.81 o
  -8   0   3        9.60        8.23      3.36 o
  -7   0   3      115.23      116.84      5.83 o
  -6   0   3        9.04       15.33      2.83 o
  -5   0   3      153.28      146.59      6.00 o
  -4   0   3      752.06      727.89     16.64 o
  -3   0   3     1046.48     1148.81     27.52 o
  -2   0   3       92.57      104.21      3.71 o
  -1   0   3     9249.72     8824.22    226.03 o
   0   0   3      207.21      251.62      6.77 o
   1   0   3     7463.15     7743.37    203.93 o
   2   0   3     3107.25     3019.85     70.70 o
   3   0   3      349.69      310.99      4.75 o
  -9   1   3       33.82       26.59      5.20 o
  -8   1   3      137.77      149.27      8.00 o
  -7   1   3        2.06        2.91      2.49 o
  -6   1   3      372.33      369.39     18.66 o
  -5   1   3      286.15      298.89     10.55 o
  -4   1   3      514.94      514.65     14.10 o
  -3   1   3     1051.43     1079.95     25.03 o
  -2   1   3       12.39        9.33      2.38 o
  -1   1   3     4026.21     3987.03     93.53 o
   0   1   3     1623.41     1686.68     38.15 o
   1   1   3     6815.91     6774.50    173.14 o
   2   1   3     6025.52     5959.77    152.18 o
   3   1   3       52.25       39.95      1.96 o
   4   1   3      851.67      892.98     14.83 o
  -9   2   3        2.07        1.00      6.31 o
  -8   2   3       37.85       33.72      5.25 o
  -7   2   3       68.30       78.79      8.36 o
  -6   2   3       21.44       22.18      8.22 o
  -5   2   3      462.69      465.48     15.94 o
  -4   2   3       87.33       80.48      6.23 o
  -3   2   3      584.78      539.32     15.41 o
  -2   2   3      840.76      849.08     21.11 o
  -1   2   3      272.56      272.13      9.37 o
   0   2   3    14659.12    16189.63    471.67 o
   1   2   3      359.94      344.97     15.22 o
   2   2   3     1327.56     1361.82     23.04 o
   3   2   3     1216.24     1193.42     19.41 o
   4   2   3       97.70       85.33      4.16 o
   5   2   3      650.66      677.67     22.47 o
  -9   3   3       18.38        5.33     10.86 o
  -8   3   3        0.85        1.47      4.48 o
  -7   3   3       87.62       98.79     10.76 o
  -6   3   3       54.74       70.41      8.65 o
  -5   3   3      136.50      135.65     10.03 o
  -4   3   3      701.13      669.62     21.41 o
  -3   3   3        8.45        6.75      3.77 o
  -2   3   3      131.65      145.71      8.16 o
  -1   3   3     1294.42     1313.83     39.45 o
   0   3   3       22.01       13.42      3.61 o
   1   3   3      848.64      774.08     19.95 o
   2   3   3      816.65      809.76     26.34 o
   3   3   3     1557.36     1510.06     31.48 o
   4   3   3      556.76      543.41     10.87 o
   5   3   3        8.33        7.25      2.24 o
   6   3   3      595.72      641.68     20.40 o
  -8   4   3       20.44       -1.60      5.68 o
  -7   4   3       28.43       31.07      8.98 o
  -6   4   3      115.91      117.70     12.69 o
  -5   4   3       65.40       82.94     10.20 o
  -4   4   3      536.56      553.10     30.60 o
  -3   4   3      102.11      119.85      9.44 o
  -2   4   3      235.82      212.75     11.26 o
  -1   4   3     2496.73     2685.71     69.69 o
   0   4   3      136.46      166.20      8.79 o
   1   4   3     1094.87     1084.15     28.10 o
   2   4   3     1231.45     1192.56     40.28 o
   3   4   3      720.99      699.68     16.49 o
   4   4   3      507.71      541.01     11.48 o
   5   4   3      207.78      235.52      7.49 o
   6   4   3       49.60       57.33      4.70 o
   7   4   3      514.52      555.08     22.03 o
  -8   5   3       43.27        2.34     12.33 o
  -7   5   3        9.65       -2.29      8.61 o
  -6   5   3      247.98      287.01     20.55 o
  -5   5   3      142.88      174.09     25.06 o
  -4   5   3        1.28       12.26      6.15 o
  -3   5   3      497.56      541.96     22.10 o
  -2   5   3      216.93      241.63     13.62 o
  -1   5   3      501.17      589.63     20.59 o
   0   5   3      794.24      806.03     24.16 o
   1   5   3      123.89      110.55      8.01 o
   2   5   3      426.97      414.42     12.13 o
   3   5   3      665.84      649.81     14.60 o
   4   5   3      344.85      350.88      9.40 o
   5   5   3      297.80      288.51      8.97 o
   6   5   3       28.74       31.79      4.26 o
   7   5   3      138.06      173.73     13.46 o
  -8   6   3       13.96        2.77      9.14 o
  -7   6   3       13.25       24.10     10.44 o
  -6   6   3        0.30        1.93      5.62 o
  -5   6   3       18.48       31.96     11.07 o
  -4   6   3      127.02      153.94     16.22 o
  -3   6   3      194.33      201.98     16.63 o
  -2   6   3      309.18      349.25     18.44 o
  -1   6   3       77.79       98.18     16.93 o
   0   6   3      841.41      899.67     28.88 o
   1   6   3       20.95       26.55      4.21 o
   2   6   3       10.12        5.06      2.74 o
   3   6   3      829.27      821.86     20.26 o
   4   6   3       19.69       25.52      3.68 o
   5   6   3      110.73      106.83     12.16 o
   6   6   3      142.46      149.27      6.95 o
   7   6   3        2.97       -1.51      4.83 o
   8   6   3       41.30        0.26      9.83 o
  -7   7   3       34.62       58.66     15.54 o
  -6   7   3      115.29      163.50     23.06 o
  -5   7   3        7.51        7.51      8.10 o
  -4   7   3      354.33      538.67     47.27 o
  -3   7   3        4.39        3.57      5.58 o
  -2   7   3      139.82      156.92     16.61 o
  -1   7   3      340.21      428.51     21.86 o
   0   7   3       36.51       41.41      8.34 o
   1   7   3     1000.56     1044.63     29.75 o
   2   7   3      216.46      209.68     12.64 o
   3   7   3      390.27      380.43     15.91 o
   4   7   3      171.57      183.11     10.11 o
   5   7   3        3.23        0.64      2.27 o
   6   7   3      208.23      225.00      8.95 o
   7   7   3       27.92       36.28     21.13 o
   8   7   3       40.47        0.70      5.34 o
  -7   8   3        9.24       -0.58     19.14 o
  -6   8   3       46.12       57.73     23.52 o
  -5   8   3        8.54       12.96     10.59 o
  -4   8   3       36.66       57.11     13.67 o
  -3   8   3      106.75      173.36     32.97 o
  -2   8   3       21.04       25.29     10.69 o
  -1   8   3      134.25      140.48     15.59 o
   0   8   3       18.74       14.93      5.28 o
   1   8   3      335.31      353.98     13.07 o
   2   8   3       22.54       25.34      8.41 o
   3   8   3        0.69        0.73      2.98 o
   4   8   3       92.40      106.89      7.05 o
   5   8   3       18.91       13.02      9.61 o
   6   8   3        1.06       -0.20      1.34 o
   7   8   3       58.53       70.06      5.53 o
  -6   9   3        1.91        1.89     10.32 o
  -5   9   3       29.46       46.01     15.12 o
  -4   9   3       16.67       -0.73     11.72 o
  -3   9   3       97.74      146.77     21.32 o
  -2   9   3       80.88       -0.19     27.81 o
  -1   9   3        3.18        1.47      3.97 o
   0   9   3      253.17      285.40     22.46 o
   1   9   3       12.08       14.53      5.48 o
   2   9   3        8.22       12.90      6.74 o
   3   9   3      307.97      333.92     16.70 o
   4   9   3       55.16       42.10     24.66 o
   5   9   3       77.55       68.79     38.40 o
   6   9   3        4.64        5.44      3.17 o
  -5  10   3       24.33        0.05      6.85 o
  -4  10   3       22.49        0.90      7.87 o
  -3  10   3        4.90       -0.71      6.38 o
  -2  10   3       51.38       33.44     24.22 o
  -1  10   3        3.50        2.59      4.28 o
   0  10   3       54.90       68.04     11.52 o
   1  10   3      129.54      136.24     12.96 o
   2  10   3       38.31       37.12      7.80 o
   3  10   3       26.65       15.40      9.77 o
   4  10   3       34.51       24.00     16.94 o
   5  10   3       26.29       16.47     10.67 o
  -3  11   3        8.58        0.94      4.35 o
  -2  11   3       24.58        0.60      4.68 o
  -1  11   3       19.31        6.70      8.10 o
   0  11   3        1.22        3.53      4.76 o
   1  11   3       22.54       27.37      9.02 o
   2  11   3        6.22       16.54      8.18 o
   3  11   3        6.34       10.74      5.12 o
   4  11   3       25.36       22.28     11.21 o
   0  12   3       47.77       72.65     10.39 o
   1  12   3        3.01        3.98     10.10 o
  -4 -10   4       39.36       45.72     18.19 o
  -3 -10   4       37.92       50.93     16.41 o
  -5  -9   4       59.01       81.72     18.66 o
  -4  -9   4       74.60       86.33     17.46 o
  -3  -9   4       39.90       55.89     22.88 o
  -2  -9   4       21.00       31.62     10.18 o
  -6  -8   4        1.30       -5.37      9.42 o
  -5  -8   4       23.65       32.85     12.79 o
  -4  -8   4      136.82      177.96     18.75 o
  -3  -8   4       10.08       11.71     14.24 o
  -2  -8   4      169.22      182.70     15.34 o
  -1  -8   4      189.70      199.18     14.41 o
  -6  -7   4       15.79       17.43     11.10 o
  -5  -7   4       11.82       24.88     10.74 o
  -4  -7   4      364.79      400.87     24.03 o
  -3  -7   4        6.75        6.63     10.86 o
  -2  -7   4      211.87      218.14     14.85 o
  -1  -7   4      247.83      270.45     14.73 o
   0  -7   4      152.47      139.14     10.00 o
  -7  -6   4        8.95       12.34      9.91 o
  -6  -6   4       85.86      106.82     16.29 o
  -5  -6   4       57.12       73.77     13.04 o
  -4  -6   4      159.19      169.50     15.14 o
  -3  -6   4      144.31      130.50     12.34 o
  -2  -6   4       42.45       42.00      7.67 o
  -1  -6   4      883.49      906.89     37.75 o
   0  -6   4       95.38      114.80      8.12 o
   1  -6   4      159.91      122.36      7.63 o
  -8  -5   4        7.27        9.86     16.26 o
  -7  -5   4       35.84       -0.03      3.40 o
  -6  -5   4       25.88        0.01      2.75 o
  -5  -5   4       68.86       73.99     11.72 o
  -4  -5   4      241.25      224.81     15.50 o
  -3  -5   4      829.33      838.75     29.20 o
  -2  -5   4      115.32      128.24     15.65 o
  -1  -5   4       17.59        9.62      4.31 o
   0  -5   4     2075.07     2023.19     51.55 o
   1  -5   4       10.55       18.05      3.71 o
  -7  -4   4      148.76      175.04     17.26 o
  -6  -4   4       12.71       -0.02      2.60 o
  -5  -4   4      384.51      356.26     19.64 o
  -4  -4   4      331.67      336.37     28.16 o
  -3  -4   4      495.43      441.26     25.44 o
  -2  -4   4      384.35      348.25     13.89 o
  -1  -4   4      692.66      635.28     25.03 o
   0  -4   4     1002.78      960.15     23.93 o
   1  -4   4      519.01      492.77     12.68 o
  -7  -3   4       27.54        0.02      2.81 o
  -6  -3   4      115.75      112.96     13.70 o
  -5  -3   4        2.14        4.98      5.40 o
  -4  -3   4      167.42      186.33     12.66 o
  -3  -3   4      351.47      339.32     14.88 o
  -2  -3   4      363.25      333.79     12.93 o
  -1  -3   4      745.40      662.57     24.26 o
   0  -3   4       22.25       25.15      5.86 o
   1  -3   4     3950.41     3991.68     98.81 o
   2  -3   4       45.22       44.84      3.52 o
  -8  -2   4       92.44      111.02     15.40 o
  -7  -2   4        0.38        1.37      1.06 o
  -6  -2   4      136.07      137.55      4.58 o
  -5  -2   4      220.48      196.27      5.65 o
  -4  -2   4        3.01        3.32      0.60 o
  -3  -2   4     2970.86     2886.29     73.52 o
  -2  -2   4      289.88      350.26      5.79 o
  -1  -2   4      797.94      775.52     14.98 o
   0  -2   4     1914.02     1693.87     42.92 o
   1  -2   4       30.04       19.16      2.01 o
   2  -2   4     1882.48     1833.98     36.85 o
  -8  -1   4       29.79       -1.04      5.13 o
  -7  -1   4      103.25      113.85      4.32 o
  -6  -1   4       63.84       70.59      5.85 o
  -5  -1   4      242.75      263.84      9.05 o
  -4  -1   4       70.15       68.90      4.05 o
  -3  -1   4     1431.05     1493.36     30.65 o
  -2  -1   4      168.50      176.08      5.98 o
  -1  -1   4       75.28       51.59      2.66 o
   0  -1   4     3633.99     3507.40     80.34 o
   1  -1   4      159.92      167.86      6.27 o
   2  -1   4     1517.40     1443.71     34.19 o
  -8   0   4        4.18        0.50      1.51 o
  -7   0   4       97.93      106.47      5.86 o
  -6   0   4      190.42      192.71      7.28 o
  -5   0   4      551.67      565.74     14.72 o
  -4   0   4      424.46      455.97     11.76 o
  -3   0   4      731.75      773.52     20.92 o
  -2   0   4      948.73      916.89     19.70 o
  -1   0   4      841.53      835.79     18.28 o
   0   0   4      527.24      531.72     13.00 o
   1   0   4     5243.01     5136.84    128.67 o
   2   0   4       99.72       91.12      5.89 o
   3   0   4      414.10      377.07      6.29 o
   4   0   4     1079.22      958.68     17.58 o
  -9   1   4       50.95       55.50      5.15 o
  -8   1   4        9.79       -0.86      2.36 o
  -7   1   4       11.65       11.58      4.85 o
  -6   1   4       72.15       70.45      6.02 o
  -5   1   4       63.53       64.43      8.95 o
  -4   1   4      251.19      260.25      9.26 o
  -3   1   4     1148.22     1164.73     28.03 o
  -2   1   4      864.58      916.68     21.77 o
  -1   1   4      488.65      437.59     11.79 o
   0   1   4     1387.93     1317.93     31.02 o
   1   1   4     3423.86     3234.77     78.86 o
   2   1   4      170.54      164.75      7.69 o
   3   1   4       10.62        5.69      1.25 o
   4   1   4     3382.14     3412.32     59.24 o
   5   1   4       22.99       22.64      3.98 o
  -8   2   4       70.31       92.54      9.55 o
  -7   2   4       19.77       21.72      5.66 o
  -6   2   4      338.47      347.21     14.15 o
  -5   2   4      318.66      333.41     13.31 o
  -4   2   4       10.51        5.00      3.20 o
  -3   2   4      915.21      999.63     26.50 o
  -2   2   4      112.00      107.39      6.77 o
  -1   2   4      844.10      871.59     22.38 o
   0   2   4     2751.39     2797.31     68.17 o
   1   2   4      200.09      226.58      9.20 o
   2   2   4     2230.51     2295.70     57.11 o
   3   2   4      393.42      398.30      9.31 o
   4   2   4      157.12      175.76      4.98 o
   5   2   4      821.09      829.69     18.91 o
   6   2   4        5.09        7.53      2.61 o
  -8   3   4       10.42       -1.80      7.85 o
  -7   3   4       46.93       69.65      9.35 o
  -6   3   4        4.80        1.67      4.04 o
  -5   3   4      156.66      180.34     11.42 o
  -4   3   4       81.89      107.14      8.63 o
  -3   3   4       15.99       13.54      4.68 o
  -2   3   4     2139.20     2355.38     69.98 o
  -1   3   4      558.28      597.40     18.06 o
   0   3   4      406.81      430.42     14.41 o
   1   3   4       32.17       27.55      7.55 o
   2   3   4      446.32      415.59     14.00 o
   3   3   4      421.01      325.86      9.36 o
   4   3   4      190.82      168.99      6.78 o
   5   3   4      626.83      636.92     13.74 o
   6   3   4      137.53      149.06      6.38 o
   7   3   4       27.83       23.49      5.02 o
  -8   4   4        0.09        0.11      6.00 o
  -7   4   4       19.15       18.41      8.57 o
  -6   4   4      202.20      253.05     16.66 o
  -5   4   4       14.21       15.93      6.72 o
  -4   4   4      537.49      588.78     22.95 o
  -3   4   4       22.84       26.62      6.45 o
  -2   4   4      507.37      550.01     19.95 o
  -1   4   4      561.98      654.58     21.26 o
   0   4   4      614.67      689.40     21.24 o
   1   4   4     2621.08     2690.12     78.84 o
   2   4   4      557.09      621.41     19.42 o
   3   4   4      316.94      304.77      9.74 o
   4   4   4     1079.27     1091.80     21.32 o
   5   4   4       26.33       26.21      3.60 o
   6   4   4      173.29      184.67      7.43 o
   7   4   4      173.37      196.61     11.82 o
  -8   5   4       12.32       25.01     12.42 o
  -7   5   4        6.65        2.96     10.29 o
  -6   5   4      127.68      190.55     28.08 o
  -5   5   4       26.40       26.65     16.93 o
  -4   5   4      160.64      191.13     15.66 o
  -3   5   4      237.33      289.29     26.67 o
  -2   5   4        2.10       -0.43      3.20 o
  -1   5   4      532.67      588.00     31.61 o
   0   5   4      292.43      312.74     14.49 o
   1   5   4      724.43      760.56     23.81 o
   2   5   4      788.47      793.99     17.59 o
   3   5   4      163.30      175.61      8.54 o
   4   5   4       90.26      101.98      5.63 o
   5   5   4      329.98      360.86     10.40 o
   6   5   4      124.59      120.42      6.63 o
   7   5   4      236.93      206.34     11.68 o
   8   5   4        0.83        1.05      4.99 o
  -7   6   4        8.96       17.80     10.11 o
  -6   6   4       31.68       40.28     11.62 o
  -5   6   4       31.46       36.28     12.57 o
  -4   6   4        2.18        0.38      4.48 o
  -3   6   4      147.33      192.38     17.52 o
  -2   6   4      427.35      497.83     35.94 o
  -1   6   4      378.02      429.67     31.00 o
   0   6   4       70.06       75.56      9.61 o
   1   6   4      112.16      102.13     15.48 o
   2   6   4      159.90      164.45     12.23 o
   3   6   4      227.09      243.70      8.92 o
   4   6   4        6.02        5.27      2.99 o
   5   6   4      264.90      280.00      9.70 o
   6   6   4        8.24        8.67      5.97 o
   7   6   4        2.00        4.40      2.74 o
   8   6   4       23.87       -0.25     14.49 o
  -7   7   4       12.97       25.16     12.89 o
  -6   7   4       47.11       68.86     15.21 o
  -5   7   4       26.28       57.17     13.59 o
  -4   7   4      136.02      176.55     34.25 o
  -3   7   4       22.02       22.12     12.14 o
  -2   7   4      481.02      668.50     32.67 o
  -1   7   4       46.10       64.50     11.83 o
   0   7   4      118.96      138.03     13.02 o
   1   7   4      725.73      760.93     20.04 o
   2   7   4        5.44        6.91      3.59 o
   3   7   4      283.37      279.74     16.00 o
   4   7   4      135.00      133.75      9.52 o
   5   7   4      152.15      150.39      7.97 o
   6   7   4      151.75      163.72      8.53 o
   7   7   4        0.37       -2.12      2.44 o
   8   7   4       73.73      104.48     14.46 o
  -6   8   4       18.17       37.25     14.77 o
  -5   8   4       25.27       20.31     18.59 o
  -4   8   4      188.82      272.12     27.16 o
  -3   8   4       23.67       -0.24     11.67 o
  -2   8   4        4.79       10.64     10.31 o
  -1   8   4      166.80      238.99     19.09 o
   0   8   4       16.31       15.77      7.47 o
   1   8   4       98.68      111.10     10.38 o
   2   8   4       82.46       83.79      7.50 o
   3   8   4       83.52       83.09      7.46 o
   4   8   4       69.84       84.97      7.93 o
   5   8   4       13.33        6.53      5.81 o
   6   8   4       39.21       30.39     20.76 o
   7   8   4       11.70        9.47      6.65 o
  -5   9   4       19.91       39.38     18.54 o
  -4   9   4        6.65        5.04     10.56 o
  -3   9   4      114.43      161.54     23.77 o
  -2   9   4        7.49        0.13      3.64 o
  -1   9   4      123.59      144.67     17.82 o
   0   9   4       37.43       48.78      8.20 o
   1   9   4        6.05        7.96      6.22 o
   2   9   4      186.10      203.08     12.06 o
   3   9   4        6.28        2.27      4.47 o
   4   9   4        6.60        2.21      3.64 o
   5   9   4       86.33      105.96      8.77 o
   6   9   4        2.27        0.49      2.25 o
  -4  10   4        0.55        0.18     11.39 o
  -3  10   4        5.26       -0.05      5.15 o
  -2  10   4       36.86        0.28      5.35 o
  -1  10   4        0.46       -1.75      5.25 o
   0  10   4       87.00       61.36     40.14 o
   1  10   4       34.07       52.43     11.99 o
   2  10   4       15.82       18.50      6.44 o
   3  10   4      176.54      174.58     11.85 o
   4  10   4        6.38        7.38      6.21 o
   5  10   4       25.28       22.80     14.55 o
  -3  11   4        0.12        2.87      6.50 o
  -2  11   4       25.24       10.89      9.86 o
  -1  11   4       22.97       13.38     11.71 o
   0  11   4       39.91       37.05      9.01 o
   1  11   4        4.44        4.49      5.45 o
   2  11   4        3.61        8.28      5.01 o
   3  11   4        2.39        1.18      3.19 o
   4  11   4       15.20       11.66      5.29 o
  -3 -10   5       47.92       59.28     17.03 o
  -2 -10   5      128.20       60.78     16.68 o
  -4  -9   5       14.11       17.53     11.74 o
  -3  -9   5      136.85      144.76     18.53 o
  -2  -9   5       26.65       18.17     15.94 o
  -1  -9   5       58.89       69.24     11.47 o
  -5  -8   5       69.78       81.06     28.24 o
  -4  -8   5        0.86        6.10      8.09 o
  -3  -8   5       19.65       27.75      9.94 o
  -2  -8   5      140.79      142.47     23.29 o
  -1  -8   5       76.38       72.12      9.94 o
   0  -8   5       89.93       89.76      9.52 o
  -6  -7   5       17.06       23.86     21.21 o
  -5  -7   5       81.53       99.23     27.41 o
  -4  -7   5       86.49       98.40     14.71 o
  -3  -7   5        6.90        3.58      5.79 o
  -2  -7   5      587.06      599.85     25.61 o
  -1  -7   5      207.49      205.88     13.24 o
   0  -7   5      122.67      130.25      9.50 o
  -7  -6   5       20.95       18.88     12.08 o
  -6  -6   5       94.25      110.42     28.75 o
  -5  -6   5       16.78        0.07      5.99 o
  -4  -6   5       95.07      119.20     23.28 o
  -3  -6   5       28.17       29.25      8.55 o
  -2  -6   5      495.90      488.56     21.04 o
  -1  -6   5        2.63        6.89      4.62 o
   0  -6   5       91.55       94.23      7.78 o
   1  -6   5      542.93      512.00     22.23 o
  -7  -5   5        0.64       -0.05      3.82 o
  -6  -5   5       20.60        0.00      4.53 o
  -5  -5   5      120.26      140.76     15.44 o
  -4  -5   5        5.13        9.60      6.81 o
  -3  -5   5      352.05      353.30     27.73 o
  -2  -5   5     1054.17     1052.43     32.61 o
  -1  -5   5     1875.91     1824.48     50.60 o
   0  -5   5      171.68      163.48     13.72 o
   1  -5   5       40.41       34.79      4.18 o
  -7  -4   5       69.68       94.96     15.69 o
  -6  -4   5        1.90        0.02      5.18 o
  -5  -4   5      385.23      355.04     21.86 o
  -4  -4   5        0.51       -1.00      4.08 o
  -3  -4   5      276.05      296.32     15.99 o
  -2  -4   5      552.69      541.01     19.66 o
  -1  -4   5      190.14      173.80      9.45 o
   0  -4   5       80.05       70.42      5.51 o
   1  -4   5      772.54      749.18     18.49 o
   2  -4   5      900.53      890.66     20.07 o
  -7  -3   5       33.38        0.00      2.54 o
  -6  -3   5       35.08       -0.01      2.64 o
  -5  -3   5      139.74      130.03     13.82 o
  -4  -3   5      318.74      317.72     17.33 o
  -3  -3   5        0.65        1.37      6.10 o
  -2  -3   5      231.38      202.93     17.42 o
  -1  -3   5     1080.33     1016.81     27.52 o
   0  -3   5      473.24      385.04     16.29 o
   1  -3   5     2273.60     2215.09     50.81 o
   2  -3   5        0.98        1.08      0.98 o
  -7  -2   5        9.79       -0.04      3.18 o
  -6  -2   5      130.24      114.36      2.36 o
  -5  -2   5       68.95       60.81      1.81 o
  -4  -2   5      354.99      352.84      6.77 o
  -3  -2   5      583.93      545.76      9.60 o
  -2  -2   5        8.46        5.68      1.57 o
  -1  -2   5     1319.00     1241.24     31.16 o
   0  -2   5       20.14       20.05      2.59 o
   1  -2   5       16.34        3.86      4.12 o
   2  -2   5     2617.94     2549.57     54.27 o
  -7  -1   5        0.59        1.51      1.08 o
  -6  -1   5       61.06       66.22      5.36 o
  -5  -1   5      250.90      261.56      6.60 o
  -4  -1   5       26.34       25.03      3.32 o
  -3  -1   5      700.38      695.44     17.55 o
  -2  -1   5     1250.16     1240.24     26.49 o
  -1  -1   5     2976.15     3110.52     76.04 o
   0  -1   5     1131.99     1130.98     25.56 o
   1  -1   5       11.10        5.90      2.55 o
   2  -1   5     2363.92     2337.51     58.20 o
   3  -1   5      390.99        0.57      2.24 o
  -8   0   5        4.86        0.43      1.34 o
  -7   0   5       88.93       95.65      5.91 o
  -6   0   5        1.58        2.05      3.66 o
  -5   0   5      312.10      331.38     14.18 o
  -4   0   5      142.01      131.84      5.81 o
  -3   0   5      169.98      184.49      6.55 o
  -2   0   5      114.21      100.08      4.75 o
  -1   0   5      825.40      847.39     19.93 o
   0   0   5      518.55      448.30     16.50 o
   1   0   5      106.69       67.95      5.16 o
   2   0   5        3.34        7.95      3.29 o
   3   0   5     1791.11     1805.02     46.63 o
   4   0   5      151.85      145.00      2.72 o
  -8   1   5        3.27        0.21      2.24 o
  -7   1   5       64.59       77.68      7.37 o
  -6   1   5       58.31       63.95      6.34 o
  -5   1   5        2.44       -2.28      4.47 o
  -4   1   5      863.65      877.92     23.65 o
  -3   1   5        3.46        2.78      2.25 o
  -2   1   5      777.89      789.67     20.15 o
  -1   1   5     2440.14     2407.28     57.94 o
   0   1   5      233.13      201.54      8.44 o
   1   1   5     1080.95     1048.75     33.24 o
   2   1   5      558.71      499.48     15.67 o
   3   1   5     1438.37     1393.98     37.09 o
   4   1   5      178.26      156.05      8.27 o
   5   1   5      198.94      214.21     14.97 o
  -8   2   5        8.38       -0.64      3.29 o
  -7   2   5        2.79       -4.22      4.22 o
  -6   2   5      165.58      153.65     10.58 o
  -5   2   5      166.12      175.42     10.36 o
  -4   2   5      164.21      201.47     15.36 o
  -3   2   5      411.64      474.39     15.76 o
  -2   2   5      256.45      246.65     15.70 o
  -1   2   5      865.25      913.64     24.42 o
   0   2   5      895.11      967.05     25.67 o
   1   2   5       12.79       14.50      4.25 o
   2   2   5     4213.37     4589.85    123.73 o
   3   2   5       11.93       16.22      2.30 o
   4   2   5      853.77      858.03     17.66 o
   5   2   5      232.76      236.44      6.70 o
   6   2   5      201.42      224.43      8.27 o
  -8   3   5       62.55       76.27     11.69 o
  -7   3   5       11.49       14.25     11.27 o
  -6   3   5      129.59      126.51     18.10 o
  -5   3   5       29.19       48.01      7.46 o
  -4   3   5        8.00        4.33      4.29 o
  -3   3   5      790.10      845.32     26.81 o
  -2   3   5      192.02      188.94     10.73 o
  -1   3   5       42.60       56.17      6.47 o
   0   3   5     1957.52     2015.89     52.58 o
   1   3   5     1561.30     1756.56     46.91 o
   2   3   5        2.07        9.36      6.86 o
   3   3   5     1009.84     1048.04     19.92 o
   4   3   5       37.12       28.87      3.22 o
   5   3   5      336.51      342.53      9.11 o
   6   3   5       92.54      106.42      6.50 o
   7   3   5       37.55       52.03      9.36 o
  -8   4   5        0.34        9.60     14.54 o
  -7   4   5       46.60       44.55     17.18 o
  -6   4   5       58.98       55.86     17.74 o
  -5   4   5        8.30       10.51      6.74 o
  -4   4   5      340.32      417.70     19.99 o
  -3   4   5        1.56        3.00      4.12 o
  -2   4   5      679.26      768.08     36.07 o
  -1   4   5      273.06      313.85     14.86 o
   0   4   5      204.06      169.74     17.53 o
   1   4   5      719.33      743.63     23.41 o
   2   4   5      245.42      253.06     12.71 o
   3   4   5      837.38      900.66     23.87 o
   4   4   5       65.92       77.76      5.32 o
   5   4   5       87.99       83.57      5.26 o
   6   4   5      399.74      415.10     13.84 o
   7   4   5        8.78        4.63      3.78 o
  -7   5   5       12.41       15.34     18.31 o
  -6   5   5       55.32       63.42     21.71 o
  -5   5   5        4.30        5.40      6.58 o
  -4   5   5      378.51      491.71     25.05 o
  -3   5   5       28.46       30.81      9.15 o
  -2   5   5       63.20       80.12     17.76 o
  -1   5   5      457.38      526.87     31.89 o
   0   5   5       21.96       24.46      6.66 o
   1   5   5     1258.74     1292.28     38.43 o
   2   5   5      539.26      540.77     28.91 o
   3   5   5      129.24      142.81      8.28 o
   4   5   5      658.18      664.35     23.22 o
   5   5   5        3.10        5.68      2.94 o
   6   5   5      101.80      113.00      6.85 o
   7   5   5      224.36      267.77     10.54 o
   8   5   5       48.20       39.67     13.63 o
  -7   6   5        2.32        5.49      9.21 o
  -6   6   5       44.57       82.67     13.90 o
  -5   6   5       11.32        8.49      9.31 o
  -4   6   5       18.36       20.07     10.11 o
  -3   6   5      176.47      228.38     20.00 o
  -2   6   5        4.16       -0.91      7.52 o
  -1   6   5       81.91      122.78     20.76 o
   0   6   5      232.67      254.31     16.24 o
   1   6   5       57.76       55.15      8.46 o
   2   6   5       55.10       51.15      5.82 o
   3   6   5       29.16       29.05      4.80 o
   4   6   5      101.45       94.97      7.32 o
   5   6   5       69.78       75.44      6.17 o
   6   6   5        0.45       -2.70      3.32 o
   7   6   5       28.98       44.03      5.68 o
   8   6   5        9.05       12.22      6.77 o
  -7   7   5        7.23       21.78     11.85 o
  -6   7   5        1.18        0.14      6.58 o
  -5   7   5       38.45       53.82     15.61 o
  -4   7   5      100.72      160.18     22.10 o
  -3   7   5       39.50       51.08     15.25 o
  -2   7   5      116.63      141.99     30.12 o
  -1   7   5       24.81       28.66     16.96 o
   0   7   5      695.01      804.05     33.23 o
   1   7   5       82.13       94.57     11.00 o
   2   7   5       15.73       16.11      4.67 o
   3   7   5      495.19      514.48     18.47 o
   4   7   5        0.43        1.73      2.77 o
   5   7   5      145.23      158.86     11.10 o
   6   7   5       89.73      109.75     12.59 o
   7   7   5       24.07        9.07     10.13 o
   8   7   5       58.71        0.85      4.94 o
  -6   8   5        2.12       -3.75      9.74 o
  -5   8   5       41.52       41.74     15.41 o
  -4   8   5       33.67       71.97     16.25 o
  -3   8   5        4.84       -5.59      8.37 o
  -2   8   5      179.25      251.00     24.82 o
  -1   8   5       11.00       24.13     18.65 o
   0   8   5       13.25       19.56      9.45 o
   1   8   5      184.73      199.01     11.48 o
   2   8   5        7.75        7.10      5.49 o
   3   8   5       54.11       52.86      7.04 o
   4   8   5       90.74      102.63      7.99 o
   5   8   5       18.83        8.61      4.51 o
   6   8   5       40.49       58.44     33.53 o
   7   8   5        0.42        1.12      2.99 o
  -5   9   5        3.74       -0.39      8.43 o
  -4   9   5        9.89       15.79     11.35 o
  -3   9   5       12.38        0.06      5.94 o
  -2   9   5        7.38       -0.16      4.54 o
  -1   9   5       51.73       -0.03     12.96 o
   0   9   5       32.96       27.16     20.09 o
   1   9   5       51.64       68.00     10.60 o
   2   9   5       42.08       34.99     28.60 o
   3   9   5        2.56        1.20      4.13 o
   4   9   5       97.43      110.04      9.51 o
   5   9   5        3.09        0.79      2.65 o
   6   9   5        1.64        2.91      3.84 o
  -4  10   5        1.40        6.16     12.25 o
  -3  10   5       49.29        0.47      5.80 o
  -2  10   5        3.16       -0.62      6.03 o
  -1  10   5        3.29       -1.31      4.29 o
   0  10   5       58.68       75.60     10.91 o
   1  10   5        0.29       -1.33      3.77 o
   2  10   5       58.83       33.96     33.68 o
   3  10   5       22.51        9.35      7.92 o
   4  10   5        4.80        6.78      5.18 o
   5  10   5       33.41       22.79     17.00 o
  -2  11   5       28.11       12.49     10.74 o
  -1  11   5        0.70        1.88      5.31 o
   0  11   5       14.63       21.33      7.85 o
   1  11   5       23.69       20.83      7.02 o
   2  11   5       13.83       15.42      6.56 o
   3  11   5       17.12       23.90     14.60 o
   4  11   5        1.98        1.63      2.53 o
  -2 -10   6       15.65       19.33     11.34 o
  -4  -9   6       42.76       43.65     15.04 o
  -3  -9   6       13.47       21.87     10.73 o
  -2  -9   6       11.90        7.04      7.41 o
  -1  -9   6      172.04      167.41     15.07 o
  -5  -8   6       24.25       30.23     13.70 o
  -4  -8   6        7.59       11.36      9.71 o
  -3  -8   6       81.04       86.62     23.67 o
  -2  -8   6        1.30        5.80      5.09 o
  -1  -8   6       57.50       63.12      9.39 o
   0  -8   6      174.03      163.08     11.72 o
  -6  -7   6        3.42        7.84     10.33 o
  -5  -7   6       38.51       36.64     13.31 o
  -4  -7   6      113.93      128.27     16.92 o
  -3  -7   6      127.78      149.86     25.52 o
  -2  -7   6      147.23      143.85     13.61 o
  -1  -7   6       67.80       91.74     15.79 o
   0  -7   6      445.51      457.08     26.20 o
   1  -7   6       82.74       89.06      7.41 o
  -6  -6   6        9.39        0.03      3.76 o
  -5  -6   6       30.57       28.10     11.49 o
  -4  -6   6      152.65      162.51     16.71 o
  -3  -6   6       45.49       42.38      9.92 o
  -2  -6   6      102.73       95.03     11.15 o
  -1  -6   6      315.85      338.34     16.10 o
   0  -6   6      438.87      410.51     16.11 o
   1  -6   6      348.42      342.91     18.95 o
  -7  -5   6        0.68       -0.05      6.95 o
  -6  -5   6       72.98       97.30     16.33 o
  -5  -5   6        9.85        0.00      2.43 o
  -4  -5   6       60.34       63.34     11.49 o
  -3  -5   6      271.23      299.63     17.76 o
  -2  -5   6        0.50        2.53      2.99 o
  -1  -5   6       65.60       59.37      7.67 o
   0  -5   6      585.71      579.31     18.81 o
   1  -5   6      358.17      341.37     11.79 o
   2  -5   6      198.99      198.01      7.51 o
  -7  -4   6        7.86       -0.10      4.20 o
  -6  -4   6       60.89       80.61     15.10 o
  -5  -4   6       33.88        0.09      3.48 o
  -4  -4   6       57.50       56.01     10.73 o
  -3  -4   6     1060.47     1002.08     35.09 o
  -2  -4   6       34.91       34.87      7.41 o
  -1  -4   6      420.45      403.64     16.18 o
   0  -4   6     1605.93     1541.49     40.18 o
   1  -4   6      167.99      152.53      6.83 o
   2  -4   6      363.54      339.21     12.38 o
  -7  -3   6       41.67        0.01      3.34 o
  -6  -3   6        3.22       -0.06      3.42 o
  -5  -3   6      197.08      179.66     16.87 o
  -4  -3   6      124.78      146.55     14.05 o
  -3  -3   6       31.53       37.69      8.13 o
  -2  -3   6      351.80      326.35     15.16 o
  -1  -3   6      110.99      114.47      8.13 o
   0  -3   6      229.79      222.89      9.08 o
   1  -3   6      575.07      548.24     14.27 o
   2  -3   6       30.32       26.96      2.39 o
   3  -3   6     1131.73     1153.08     22.14 o
  -7  -2   6        9.98       -0.01      5.06 o
  -6  -2   6       80.35       90.19      2.01 o
  -5  -2   6       26.37       26.19      2.54 o
  -4  -2   6      168.46      148.04      5.02 o
  -3  -2   6       25.41       27.07      1.67 o
  -2  -2   6      648.10      599.91     11.95 o
  -1  -2   6      448.56      427.02     15.53 o
   0  -2   6      244.79      221.35     12.25 o
   1  -2   6     2433.73     2338.23     96.16 o
   2  -2   6       98.72      114.01      3.86 o
   3  -2   6      105.66      100.86      2.07 o
  -7  -1   6        0.32       -0.04      5.84 o
  -6  -1   6      200.43      227.51      6.73 o
  -5  -1   6      143.12      150.92      6.83 o
  -4  -1   6       63.43       55.89      3.25 o
  -3  -1   6      727.85      712.43     16.31 o
  -2  -1   6       55.08       48.79      3.30 o
  -1  -1   6      891.25      916.03     21.51 o
   0  -1   6     2037.34     1940.47     46.32 o
   1  -1   6      200.45      170.68      8.10 o
   2  -1   6      963.08      962.22     26.62 o
   3  -1   6       73.79       68.12      6.91 o
  -7   0   6        6.70       -0.07      1.42 o
  -6   0   6       45.81       40.66     22.78 o
  -5   0   6        7.47       10.31      4.77 o
  -4   0   6      104.40      113.36      5.85 o
  -3   0   6      393.21      428.45     15.76 o
  -2   0   6      699.39      680.89     17.17 o
  -1   0   6      464.67      451.97     12.91 o
   0   0   6      943.74      951.06     24.30 o
   1   0   6       26.86       17.97      4.06 o
   2   0   6      933.34      920.45     25.99 o
   3   0   6     1139.10     1224.38     34.85 o
   4   0   6        6.68       12.38      0.94 o
  -8   1   6        3.91       -0.43      2.66 o
  -7   1   6       83.83       92.21      7.93 o
  -6   1   6       82.09       81.47      6.61 o
  -5   1   6      352.50      369.48     13.35 o
  -4   1   6        9.80        8.19      3.48 o
  -3   1   6        3.43        5.02      2.83 o
  -2   1   6      961.59      887.05     23.38 o
  -1   1   6       58.91       42.83      4.91 o
   0   1   6       12.42       16.85      4.08 o
   1   1   6      908.87      831.54     23.61 o
   2   1   6       23.21       17.75      4.75 o
   3   1   6      281.48      268.28     19.44 o
   4   1   6      329.02      310.02      6.58 o
   5   1   6       69.84       57.41      2.74 o
   6   1   6      201.26      181.03      5.44 o
  -8   2   6        3.20        0.24      3.09 o
  -7   2   6        1.95        0.02      3.52 o
  -6   2   6       48.09       70.44      8.12 o
  -5   2   6      106.89      106.17     13.51 o
  -4   2   6      302.90      310.27     13.47 o
  -3   2   6      382.09      412.96     15.28 o
  -2   2   6      259.57      280.00     11.84 o
  -1   2   6      745.55      776.69     28.89 o
   0   2   6      395.16      395.90     14.31 o
   1   2   6     3944.84     4333.57    118.37 o
   2   2   6      182.74      208.14     11.25 o
   3   2   6       20.32       38.49      6.22 o
   4   2   6     1180.05     1298.98     24.00 o
   5   2   6       52.16       62.87      6.03 o
   6   2   6      368.09      373.49     13.36 o
  -8   3   6       27.81        2.39      5.85 o
  -7   3   6        1.48        6.04      4.85 o
  -6   3   6      105.57      135.01     11.92 o
  -5   3   6       28.29       33.55      7.30 o
  -4   3   6      163.75      179.32     19.12 o
  -3   3   6      199.29      232.01     12.77 o
  -2   3   6       31.01       27.14      6.25 o
  -1   3   6      410.94      441.85     24.10 o
   0   3   6       38.19       41.04      6.44 o
   1   3   6      304.86      311.85     14.23 o
   2   3   6     2416.35     2508.97     69.73 o
   3   3   6       12.74        8.77      4.54 o
   4   3   6      154.32      161.37      8.05 o
   5   3   6      297.27      307.77     11.01 o
   6   3   6       11.14        7.79      2.75 o
   7   3   6       68.59       87.12      6.59 o
  -7   4   6       17.09       48.12     18.51 o
  -6   4   6        0.22       -0.23      5.02 o
  -5   4   6       50.63       63.43     10.35 o
  -4   4   6       45.43       55.19      9.48 o
  -3   4   6        2.53        0.51      4.37 o
  -2   4   6      512.29      598.08     23.63 o
  -1   4   6       64.14       44.55      8.01 o
   0   4   6      577.16      598.36     21.87 o
   1   4   6       52.39       49.19      7.73 o
   2   4   6       79.28       74.40      8.67 o
   3   4   6      147.53      162.31     11.38 o
   4   4   6       99.75      113.33      7.04 o
   5   4   6      258.27      285.49     10.61 o
   6   4   6      153.84      152.52      9.47 o
   7   4   6        1.58       -0.38      2.80 o
   8   4   6      162.63      169.16     10.88 o
  -7   5   6       20.12       43.82     21.46 o
  -6   5   6       32.23       47.95     21.45 o
  -5   5   6       63.37       92.76     14.25 o
  -4   5   6      190.33      230.52     18.23 o
  -3   5   6       47.67       65.36     11.32 o
  -2   5   6      280.85      360.34     30.28 o
  -1   5   6      255.32      305.47     27.51 o
   0   5   6       50.40       62.41      9.98 o
   1   5   6      740.93      760.98     27.38 o
   2   5   6       94.19      105.79     10.53 o
   3   5   6      338.43      364.51     11.73 o
   4   5   6      574.88      571.39     17.32 o
   5   5   6       58.68       51.80      6.41 o
   6   5   6      229.37      238.15     11.23 o
   7   5   6        2.57        4.60      3.04 o
   8   5   6       12.47        8.82      5.72 o
  -7   6   6        2.93        3.29      9.17 o
  -6   6   6       10.38       16.01      9.32 o
  -5   6   6       16.79       30.97     10.65 o
  -4   6   6       93.59      129.64     18.15 o
  -3   6   6       21.28       40.13     12.15 o
  -2   6   6       41.17       48.21     11.57 o
  -1   6   6      178.16      218.18     17.58 o
   0   6   6        0.43        4.15      5.46 o
   1   6   6       69.04       67.69     10.26 o
   2   6   6      212.57      237.34     23.03 o
   3   6   6      141.51      131.35     10.13 o
   4   6   6       41.38       52.11      5.91 o
   5   6   6       46.40       50.95      5.94 o
   6   6   6       16.05       20.67      4.77 o
   7   6   6       78.93       90.33      9.22 o
   8   6   6        0.59        0.25      3.16 o
  -6   7   6       14.24       13.13     11.56 o
  -5   7   6       43.81       54.19     14.02 o
  -4   7   6        1.70       -6.68      8.11 o
  -3   7   6       25.03       39.51     13.99 o
  -2   7   6      104.16      157.94     19.69 o
  -1   7   6       14.15       20.83     10.33 o
   0   7   6      100.33       95.91     14.20 o
   1   7   6      152.04      158.25     13.99 o
   2   7   6      358.24      385.96     14.45 o
   3   7   6      122.99      143.54      9.11 o
   4   7   6        3.05        1.16      3.95 o
   5   7   6      128.19      140.82      8.88 o
   6   7   6        7.71        9.67      4.26 o
   7   7   6       36.79       46.61     27.81 o
   8   7   6       34.70       31.57     21.97 o
  -5   8   6       23.13       35.60     16.69 o
  -4   8   6       11.97       10.84     17.27 o
  -3   8   6       17.21       23.43     12.12 o
  -2   8   6      145.51      239.69     40.85 o
  -1   8   6        5.87        6.67      8.66 o
   0   8   6      187.55      213.25     19.10 o
   1   8   6        1.62       -0.72      7.12 o
   2   8   6       14.48       13.10      5.52 o
   3   8   6       96.31       94.52     11.20 o
   4   8   6       11.21       15.90      5.46 o
   5   8   6       48.86       41.38     25.26 o
   6   8   6       28.68       19.61     15.40 o
   7   8   6        2.07       -0.72      3.72 o
  -5   9   6        0.34       -8.71     10.14 o
  -4   9   6       15.25       34.18     15.12 o
  -3   9   6        3.79        5.49      9.72 o
  -2   9   6        2.08        0.01      5.43 o
  -1   9   6       71.47        0.26     27.51 o
   0   9   6        0.42       -1.90      9.00 o
   1   9   6       57.46       75.46     12.10 o
   2   9   6       63.83       89.16      9.99 o
   3   9   6       41.98       36.44     27.44 o
   4   9   6       27.63       22.70     16.76 o
   5   9   6        0.30        3.68      4.10 o
   6   9   6       36.84       31.97     29.06 o
  -3  10   6       24.04        0.54      7.19 o
  -2  10   6        0.03        0.13      5.32 o
  -1  10   6       19.56       23.50     12.68 o
   0  10   6        1.61        2.51      5.16 o
   1  10   6        2.65       -0.32      4.42 o
   2  10   6       36.26       20.90     16.70 o
   3  10   6        0.29       -8.04      8.04 o
   4  10   6        2.44        2.47      3.87 o
   5  10   6       29.01       21.97     11.08 o
  -2  11   6        8.11        0.66      6.85 o
  -1  11   6        1.04       -0.25      6.14 o
   0  11   6       27.87       27.18      9.91 o
   1  11   6        1.98        4.60      5.39 o
   2  11   6        5.00        0.59      3.75 o
   3  11   6       43.91       22.77     17.39 o
  -1 -10   7        4.40        3.02      6.77 o
  -3  -9   7        0.26       -0.07      3.86 o
  -2  -9   7      117.26      122.35     15.43 o
  -1  -9   7        2.24        7.73      6.42 o
   0  -9   7        1.02        1.74      3.07 o
  -4  -8   7        3.11        4.77      8.39 o
  -3  -8   7       98.34      118.53     16.45 o
  -2  -8   7        0.24        0.39      4.01 o
  -1  -8   7      107.44      107.07     11.97 o
   0  -8   7       18.35       23.10      6.55 o
   1  -8   7       25.51       36.41      5.69 o
  -5  -7   7       52.84       66.05     16.31 o
  -4  -7   7       15.49       23.41     11.12 o
  -3  -7   7       23.90       28.90     10.31 o
  -2  -7   7      150.00      174.94     24.65 o
  -1  -7   7      143.41      132.25     12.37 o
   0  -7   7       37.09       41.84      7.38 o
   1  -7   7       92.54       91.42      7.72 o
  -6  -6   7        2.29       -0.01      3.63 o
  -5  -6   7       78.99      109.49     17.59 o
  -4  -6   7       74.62       89.49     14.77 o
  -3  -6   7        7.04        5.07      6.32 o
  -2  -6   7      480.10      489.85     23.12 o
  -1  -6   7        3.40        1.04      4.37 o
   0  -6   7      336.52      329.68     21.73 o
   1  -6   7      332.69      343.66     13.61 o
   2  -6   7       98.62       87.42      9.82 o
  -6  -5   7       18.20        0.08      4.43 o
  -5  -5   7        1.08        1.28      5.98 o
  -4  -5   7       78.30       94.06     13.90 o
  -3  -5   7        5.10        9.55      6.69 o
  -2  -5   7       30.31       35.83      7.80 o
  -1  -5   7       42.99       55.11      8.06 o
   0  -5   7       56.90       58.74      6.82 o
   1  -5   7      259.00      253.17     10.46 o
   2  -5   7      379.76      373.84     11.57 o
  -7  -4   7        3.40        0.01      6.47 o
  -6  -4   7       74.33        0.16      4.82 o
  -5  -4   7       98.62      109.18     16.07 o
  -4  -4   7      177.69      184.81     26.77 o
  -3  -4   7       70.74       65.28     10.62 o
  -2  -4   7      238.80      218.97     14.28 o
  -1  -4   7     1681.60     1558.93     46.51 o
   0  -4   7       99.12      101.54      7.99 o
   1  -4   7        4.93        8.39      2.90 o
   2  -4   7      865.24      804.07     19.61 o
   3  -4   7        3.65        0.92      1.89 o
  -7  -3   7       10.41       -0.01      6.01 o
  -6  -3   7       11.98        0.01      3.15 o
  -5  -3   7       47.66       -0.04      5.55 o
  -4  -3   7       74.45       68.95     12.10 o
  -3  -3   7      118.66      110.58     12.25 o
  -2  -3   7      281.34      276.94     14.94 o
  -1  -3   7      224.37      222.30     11.87 o
   0  -3   7      465.68      477.95     15.95 o
   1  -3   7       75.59       73.34      5.20 o
   2  -3   7      365.57      341.23     11.93 o
   3  -3   7      531.94      516.86     10.48 o
  -7  -2   7       23.63       -0.03      6.58 o
  -6  -2   7       13.02        0.00      2.63 o
  -5  -2   7       53.78       64.30      5.57 o
  -4  -2   7      220.84      240.12      5.24 o
  -3  -2   7       65.26       55.59      4.11 o
  -2  -2   7      179.15      149.30     10.03 o
  -1  -2   7      442.22      419.71     15.29 o
   0  -2   7      437.00      423.18     34.98 o
   1  -2   7      460.79      432.03     34.43 o
   2  -2   7      419.02      396.13     19.49 o
   3  -2   7     1238.33     1133.79     22.72 o
  -7  -1   7        8.25       -0.01      5.06 o
  -6  -1   7       98.22       95.04      6.13 o
  -5  -1   7       11.79       10.51      3.30 o
  -4  -1   7      222.67      252.47     10.47 o
  -3  -1   7       43.61       50.29      5.72 o
  -2  -1   7        4.35        1.86      1.48 o
  -1  -1   7      553.12      527.31     19.19 o
   0  -1   7        8.34        0.80      1.96 o
   1  -1   7      637.42      642.13     19.35 o
   2  -1   7      685.49      674.79     21.33 o
   3  -1   7      138.80      118.53     15.51 o
  -7   0   7        0.40       -0.01      5.34 o
  -6   0   7       29.64       34.49     19.48 o
  -5   0   7      119.22      120.93      6.38 o
  -4   0   7       53.09       49.86      4.56 o
  -3   0   7      456.45      459.26     13.48 o
  -2   0   7      283.85      307.85     14.72 o
  -1   0   7      889.75      964.38     25.28 o
   0   0   7      508.49      524.24     21.99 o
   1   0   7       52.85       60.87      6.41 o
   2   0   7     1205.67     1223.29     44.09 o
   3   0   7      529.67      547.26     20.00 o
   4   0   7      497.23      524.26     10.41 o
   5   0   7      438.76      447.37      7.97 o
  -7   1   7       26.38       -0.22      2.31 o
  -6   1   7        8.94        0.12      5.28 o
  -5   1   7       14.25       17.48      4.25 o
  -4   1   7      124.20      128.86     12.34 o
  -3   1   7      169.56      186.12      8.93 o
  -2   1   7        2.83        3.57      5.50 o
  -1   1   7       75.36       75.37      6.56 o
   0   1   7      951.39      903.02     33.35 o
   1   1   7       35.25       23.41      5.39 o
   2   1   7       14.18       16.97      5.44 o
   3   1   7      425.88      400.42     17.18 o
   4   1   7       33.17       34.36      2.99 o
   5   1   7      205.47      224.99      7.34 o
   6   1   7      145.71      151.70      4.50 o
  -7   2   7       35.55       -0.38     11.52 o
  -6   2   7       25.03       27.14     10.61 o
  -5   2   7       61.84       65.10      7.08 o
  -4   2   7      178.26      212.19     16.81 o
  -3   2   7      124.72      127.65      8.99 o
  -2   2   7      133.37      127.97      8.65 o
  -1   2   7      729.07      765.71     31.15 o
   0   2   7      285.70      293.62     13.23 o
   1   2   7      519.31      562.51     20.23 o
   2   2   7      646.15      679.52     23.78 o
   3   2   7      440.72      463.60     19.65 o
   4   2   7      522.69      570.57     12.63 o
   5   2   7       46.85       49.60      3.43 o
   6   2   7      590.72      569.57     27.79 o
   7   2   7       36.30       42.28      3.78 o
  -7   3   7        0.22       -0.04      5.38 o
  -6   3   7       28.72       37.42      8.44 o
  -5   3   7       48.60       67.55      8.22 o
  -4   3   7      208.74      222.17     13.54 o
  -3   3   7      257.83      279.93     21.64 o
  -2   3   7      191.51      204.09     19.11 o
  -1   3   7      302.52      340.05     15.31 o
   0   3   7       67.61       58.21      8.14 o
   1   3   7      450.69      478.72     27.99 o
   2   3   7      143.62      136.74     11.10 o
   3   3   7       27.75       28.49      7.18 o
   4   3   7      940.71     1002.93     26.97 o
   5   3   7        3.81        0.30      2.19 o
   6   3   7       42.54       45.56      4.27 o
   7   3   7       86.98      103.93      6.00 o
  -7   4   7        0.64        0.79      6.63 o
  -6   4   7       18.75       21.30      9.00 o
  -5   4   7       42.20       54.34     10.03 o
  -4   4   7        0.44       -4.10      7.00 o
  -3   4   7       76.83       85.70     10.71 o
  -2   4   7        3.66        4.82      5.07 o
  -1   4   7       71.51       66.21      9.29 o
   0   4   7      819.04      865.09     29.75 o
   1   4   7       52.90       64.85      9.30 o
   2   4   7      242.79      265.60     15.46 o
   3   4   7      223.99      266.85     15.83 o
   4   4   7       37.21       42.88      5.43 o
   5   4   7       94.89      101.62      6.26 o
   6   4   7       92.28      108.59      6.44 o
   7   4   7       61.64       75.64      6.98 o
   8   4   7       81.08       89.82      7.85 o
  -7   5   7       28.84       80.16     22.58 o
  -6   5   7        0.67       -4.47      7.91 o
  -5   5   7       31.52       57.96     12.35 o
  -4   5   7       59.17       78.59     12.84 o
  -3   5   7        4.25        1.01      5.44 o
  -2   5   7      485.56      570.51     38.70 o
  -1   5   7       49.28       54.02     17.10 o
   0   5   7      256.18      281.04     17.05 o
   1   5   7       34.66       42.95      8.78 o
   3   5   7      255.42      254.79     15.90 o
   4   5   7      145.96      165.73      8.56 o
   5   5   7       94.74       96.05      7.87 o
   6   5   7      193.49      212.22      9.43 o
   7   5   7       22.22       18.85      6.27 o
   8   5   7       46.68       58.70     11.15 o
  -6   6   7       18.05       12.53     17.30 o
  -5   6   7        1.76       13.83      8.68 o
  -4   6   7       41.48       55.76     13.46 o
  -3   6   7        3.11        1.77      7.62 o
  -2   6   7      164.34      194.40     19.07 o
  -1   6   7      126.19      177.14     17.33 o
   0   6   7        3.11        0.49      5.47 o
   1   6   7      210.22      233.89     26.35 o
   2   6   7       19.33       19.34      7.97 o
   3   6   7       64.80       77.48     11.30 o
   4   6   7      257.03      291.05     14.38 o
   5   6   7       62.18       50.65      6.17 o
   6   6   7       16.27       16.50      5.61 o
   7   6   7       27.40       33.14     24.43 o
   8   6   7        2.33        0.04      1.76 o
  -6   7   7        5.22       11.55     10.85 o
  -5   7   7       16.37       27.53     11.69 o
  -4   7   7        4.14       12.51      9.37 o
  -3   7   7       51.63       78.30     17.26 o
  -2   7   7        1.70       -5.10      6.43 o
  -1   7   7        4.41        9.66      9.16 o
   0   7   7      169.10      214.25     18.47 o
   1   7   7       27.48       25.96      9.23 o
   2   7   7       93.34       98.14     12.66 o
   3   7   7       24.99       27.32      7.35 o
   4   7   7       18.64       28.57      5.91 o
   5   7   7       93.09       99.83      9.89 o
   6   7   7        0.91       -1.80      3.07 o
   7   7   7       72.45       73.59      8.11 o
  -5   8   7        7.93        6.05      9.71 o
  -4   8   7        1.29       -1.66      8.25 o
  -3   8   7       63.32      105.40     21.79 o
  -2   8   7       25.27       38.38     16.25 o
  -1   8   7        8.60       15.58      9.24 o
   0   8   7       68.14      101.47     15.83 o
   1   8   7        7.01        8.65      7.65 o
   2   8   7       38.78       37.29     10.84 o
   3   8   7       77.67       75.14      8.86 o
   4   8   7       12.04        5.31      5.64 o
   5   8   7       46.30       28.28     21.24 o
   6   8   7        7.38        1.57      3.27 o
   7   8   7        3.33        0.09      4.79 o
  -4   9   7        9.42        6.24     20.21 o
  -3   9   7        6.01        5.04      6.97 o
  -2   9   7       56.18       -0.29     12.63 o
  -1   9   7        0.44        6.24      9.21 o
   0   9   7        3.28        6.09      6.30 o
   1   9   7       96.60      145.53     16.81 o
   2   9   7        1.84        1.17      5.41 o
   3   9   7       19.45       13.14      9.37 o
   4   9   7       20.24       21.79     19.46 o
   5   9   7       13.44        9.48      7.99 o
   6   9   7       16.53       13.94     12.42 o
  -3  10   7        0.09       -1.41      8.00 o
  -2  10   7        3.76       10.30     11.21 o
  -1  10   7       24.93       28.36     12.42 o
   0  10   7        1.68        4.66      7.10 o
   1  10   7       27.95       13.36     11.71 o
   2  10   7        2.43        3.33      5.92 o
   3  10   7        0.30       -2.03      6.66 o
   4  10   7       29.20       27.72     20.66 o
   5  10   7        2.30       -1.36      5.39 o
   0  11   7        4.00       12.17      7.72 o
   1  11   7        0.91        3.21      5.37 o
   2  11   7       14.05        5.36      8.35 o
  -2  -9   8       27.32       44.30     19.38 o
  -1  -9   8       67.65       81.80     11.96 o
   0  -9   8      244.00      252.59     16.12 o
  -3  -8   8        2.21        0.16      4.17 o
  -2  -8   8       10.58        7.50      7.21 o
  -1  -8   8       26.01       33.43      8.86 o
   0  -8   8        1.63        2.32      3.51 o
   1  -8   8       67.28       73.41      8.23 o
  -4  -7   8        1.90        4.17      8.04 o
  -3  -7   8      124.42      136.99     16.74 o
  -2  -7   8        1.10        2.62      5.47 o
  -1  -7   8       25.86       28.37      8.47 o
   0  -7   8      379.59      393.30     27.18 o
   1  -7   8       73.04       76.40     12.72 o
   2  -7   8       96.72       95.16      7.08 o
  -5  -6   8       24.38       28.98     13.12 o
  -4  -6   8       20.33       30.22     11.62 o
  -3  -6   8       81.26       90.29     13.88 o
  -2  -6   8       67.97       72.39     11.13 o
  -1  -6   8       16.90       18.80      6.50 o
   0  -6   8      251.14      266.77     14.10 o
   1  -6   8        2.29        2.33      3.15 o
   2  -6   8       47.98       41.26      5.03 o
  -6  -5   8        5.02        0.01      3.64 o
  -5  -5   8        3.48        4.28      8.18 o
  -4  -5   8       85.55       76.88     25.62 o
  -3  -5   8        0.46       -3.13     10.60 o
  -2  -5   8      204.24      202.75     23.40 o
  -1  -5   8      145.46      138.96     11.56 o
   0  -5   8      194.79      195.08     17.50 o
   1  -5   8      167.07      191.97     14.57 o
   2  -5   8       25.60       27.55      3.99 o
   3  -5   8      300.09      319.03      9.27 o
  -6  -4   8       93.67      131.30     20.28 o
  -5  -4   8        0.08        2.61     11.94 o
  -4  -4   8       64.09       63.88     13.01 o
  -3  -4   8       72.58       70.18     11.74 o
  -2  -4   8      102.53      104.15     11.30 o
  -1  -4   8       14.99       18.02      6.40 o
   0  -4   8      775.52      746.69     24.55 o
   1  -4   8      831.92      798.31     22.66 o
   2  -4   8       78.99       92.87      5.30 o
   3  -4   8        3.16        3.49      1.51 o
  -6  -3   8       24.80        0.00      2.97 o
  -5  -3   8       15.38        0.02      5.66 o
  -4  -3   8        3.15       -4.21      6.74 o
  -3  -3   8      345.43      348.65     20.79 o
  -2  -3   8      149.83      171.52     13.54 o
  -1  -3   8      335.46      317.48     15.63 o
   0  -3   8      344.63      299.32     13.07 o
   1  -3   8      201.37      187.27     13.03 o
   2  -3   8      448.81      448.15     12.56 o
   3  -3   8      349.65      354.38     10.55 o
  -6  -2   8        0.17        0.04      3.83 o
  -5  -2   8       66.49       75.14     14.24 o
  -4  -2   8       16.14       18.21      1.72 o
  -3  -2   8       55.42       65.89      6.86 o
  -2  -2   8      425.93      428.11     23.86 o
  -1  -2   8       12.70       10.92      3.38 o
   0  -2   8       44.33       30.97      4.96 o
   1  -2   8      341.76      294.82     23.89 o
   2  -2   8      135.01      136.73      5.53 o
   3  -2   8      416.96      393.66     11.25 o
  -6  -1   8       23.21        0.00      2.72 o
  -5  -1   8       18.14       17.51     11.46 o
  -4  -1   8       86.32       85.68      4.83 o
  -3  -1   8       66.56       63.42      4.33 o
  -2  -1   8      173.69      173.09      7.27 o
  -1  -1   8      215.14      226.93      9.17 o
   0  -1   8       16.70        9.85      3.76 o
   1  -1   8     1313.17     1344.77     37.91 o
   2  -1   8       13.36       12.31      4.88 o
   3  -1   8       14.02       24.91      6.60 o
   4  -1   8      510.03      521.29     38.49 o
  -6   0   8       56.67       44.02     27.99 o
  -5   0   8        9.90        5.70      2.91 o
  -4   0   8      133.24      131.75     10.72 o
  -3   0   8      335.29      339.81     11.83 o
  -2   0   8       25.78       22.87      6.91 o
  -1   0   8      117.01      134.91     12.42 o
   0   0   8      260.13      271.56     11.71 o
   1   0   8       90.82       96.28      8.39 o
   2   0   8      809.08      889.42     38.35 o
   3   0   8        0.90        2.68      3.89 o
   4   0   8      643.61      644.55     26.32 o
   5   0   8      138.99      142.74     11.25 o
  -7   1   8        0.87        2.06      3.42 o
  -6   1   8        3.23        4.95      3.43 o
  -5   1   8       80.61       76.77      6.91 o
  -4   1   8        0.93       -0.14      2.19 o
  -3   1   8      160.46      168.28      9.00 o
  -2   1   8      101.26      102.85      7.50 o
  -1   1   8      516.53      575.23     19.04 o
   0   1   8      152.03      142.80      9.60 o
   1   1   8       63.82       63.11     12.80 o
   2   1   8      797.81      838.22     28.09 o
   3   1   8        9.34       11.69      5.93 o
   4   1   8       61.55       75.91     10.55 o
   5   1   8      160.09      158.62     13.14 o
   6   1   8       26.32       24.88      2.93 o
  -7   2   8       14.55       15.15      6.15 o
  -6   2   8        1.61        4.37      4.46 o
  -5   2   8       77.48       86.64      8.70 o
  -4   2   8        3.63        4.43      3.48 o
  -3   2   8      106.14       95.26     13.30 o
  -2   2   8      197.10      210.56     17.67 o
  -1   2   8      309.22      305.60     21.08 o
   0   2   8       66.83       86.16      8.77 o
   1   2   8      645.35      700.03     25.23 o
   2   2   8        5.49        2.54      3.67 o
   3   2   8      195.21      203.04     14.20 o
   4   2   8      516.59      554.96     24.84 o
   5   2   8      161.80      167.98      6.32 o
   6   2   8      207.60      223.09      8.72 o
   7   2   8        1.60       -0.45      1.20 o
  -7   3   8       30.16        1.29      8.16 o
  -6   3   8       14.39       17.29      7.70 o
  -5   3   8        1.44        0.08      6.99 o
  -4   3   8      149.39      167.21     11.97 o
  -3   3   8       29.72       36.22      7.06 o
  -2   3   8      495.14      509.60     28.62 o
  -1   3   8      330.60      325.86     24.79 o
   0   3   8      121.80      140.17     11.60 o
   1   3   8      324.34      323.68     17.01 o
   2   3   8        7.92        8.44     10.00 o
   3   3   8      105.48      118.11     12.24 o
   4   3   8      336.52      385.18     30.41 o
   5   3   8        1.86       -0.70      3.52 o
   6   3   8      214.15      229.64     19.34 o
   7   3   8       33.11       51.31      9.76 o
   8   3   8        7.02        3.92      2.56 o
  -6   4   8       10.77       31.06     10.18 o
  -5   4   8       49.86       66.33     11.62 o
  -4   4   8       19.25       19.13     13.44 o
  -3   4   8       21.37       23.33      7.70 o
  -2   4   8        8.45        8.41      5.66 o
  -1   4   8      104.75      135.15     12.11 o
   0   4   8       58.03       52.95      9.68 o
   1   4   8      131.16      139.81     13.45 o
   2   4   8     1051.96     1218.70     41.57 o
   3   4   8       29.12       31.90      8.67 o
   4   4   8       42.83       54.50      7.67 o
   5   4   8       44.88       51.77      7.06 o
   6   4   8        3.40        3.48      2.75 o
   7   4   8       61.00       63.13      5.87 o
   8   4   8        6.94        4.32      4.17 o
  -6   5   8        3.89       16.43      9.95 o
  -5   5   8       18.95       25.12     11.39 o
  -4   5   8        3.17        7.05      6.27 o
  -3   5   8       30.83       31.06      9.31 o
  -2   5   8       91.62      107.33     21.48 o
  -1   5   8        2.54        3.98      4.49 o
   0   5   8      273.23      307.38     29.39 o
   1   5   8       11.46        9.65      7.28 o
   2   5   8       33.40       41.70      9.66 o
   3   5   8      186.26      192.53     24.93 o
   4   5   8       17.16       14.49      6.07 o
   5   5   8      184.70      203.14     15.00 o
   6   5   8       68.98       82.23      8.87 o
   7   5   8       12.80        7.36      4.18 o
   8   5   8       92.04       93.12      7.94 o
  -6   6   8        5.41        6.39     12.53 o
  -5   6   8       11.56       48.13     13.75 o
  -4   6   8       25.22       39.12     11.12 o
  -3   6   8        2.34       -0.75     11.98 o
  -2   6   8      132.54      163.49     17.95 o
  -1   6   8       10.06        9.53      8.23 o
   0   6   8       87.88      106.30     14.13 o
   1   6   8      124.02      172.10     15.65 o
   2   6   8        7.88       17.76     12.96 o
   3   6   8      129.42      134.15     14.24 o
   4   6   8       10.10       15.02      4.80 o
   5   6   8       27.42       25.97      5.46 o
   6   6   8       65.88       75.78     47.96 o
   7   6   8        3.74       -1.73      3.74 o
   8   6   8        0.27        1.72      3.61 o
  -5   7   8        1.54        1.19      8.46 o
  -4   7   8       21.10       30.73     12.67 o
  -3   7   8        7.88       14.17     18.80 o
  -2   7   8        9.70        0.77      7.81 o
  -1   7   8       65.94       82.87     15.76 o
   0   7   8        1.21       -6.03      6.91 o
   1   7   8       54.89       72.73     12.99 o
   2   7   8       86.04       90.76     13.55 o
   3   7   8        5.30        0.61      4.17 o
   4   7   8       45.60       43.06      7.10 o
   5   7   8       27.83       35.42      7.56 o
   6   7   8       15.62       13.90     12.71 o
   7   7   8       46.04       -3.23      8.60 o
  -4   8   8        1.29       -0.72      8.93 o
  -3   8   8       28.04       47.63     24.28 o
  -2   8   8        9.81       -1.51     11.36 o
  -1   8   8       45.81        1.41      7.14 o
   0   8   8       15.30        7.58      6.84 o
   1   8   8        1.94        0.79      5.14 o
   2   8   8       45.20       50.72     10.23 o
   3   8   8        8.54       -0.28      3.72 o
   4   8   8       12.26       -1.45      4.45 o
   5   8   8       42.79       57.58      7.56 o
   6   8   8        0.17       -0.13      3.31 o
  -3   9   8        9.22        0.57      9.20 o
  -2   9   8        1.85       -2.06      7.85 o
  -1   9   8        2.31       14.37     11.06 o
   0   9   8       39.04       35.60     11.92 o
   1   9   8       11.52       16.76      8.97 o
   2   9   8        0.11        2.98      4.85 o
   3   9   8       77.21       98.06     11.08 o
   4   9   8        1.01       -6.12      6.12 o
   5   9   8       10.17        5.36      6.39 o
  -2  10   8        4.48       11.53     11.83 o
  -1  10   8        7.19       15.88     11.30 o
   0  10   8        1.32       12.28      9.74 o
   1  10   8       18.08        5.89      8.13 o
   2  10   8        0.19        2.64      4.87 o
   3  10   8        9.57        3.55      4.90 o
   4  10   8        3.22        5.53      5.03 o
   0  -9   9       17.91       13.09     11.18 o
  -2  -8   9       43.97       52.12     11.83 o
  -1  -8   9        3.77       -0.90      4.31 o
   0  -8   9       23.82       24.78      7.34 o
   1  -8   9       60.60       50.64     12.98 o
  -3  -7   9       23.04       22.95     10.73 o
  -2  -7   9        0.87       -1.62      5.39 o
  -1  -7   9      113.68      130.30     13.19 o
   0  -7   9       19.93       12.55      6.13 o
   1  -7   9        2.96        5.26      4.30 o
   2  -7   9      217.54      213.38     10.54 o
  -4  -6   9       20.53       19.57     19.10 o
  -3  -6   9       10.47        7.67     13.45 o
  -2  -6   9       67.36       82.98     12.51 o
  -1  -6   9      122.09      127.79     12.50 o
   0  -6   9       90.44       82.35      9.56 o
   1  -6   9        0.99        2.29      2.97 o
   2  -6   9      286.42      286.07     11.56 o
  -5  -5   9       13.36        7.84     16.20 o
  -4  -5   9       16.79       19.83     11.15 o
  -3  -5   9       16.28       27.39     10.34 o
  -2  -5   9      220.07      217.44     28.16 o
  -1  -5   9        1.18       -1.81      3.95 o
   0  -5   9       80.57       63.04      8.55 o
   1  -5   9       75.79       76.71      6.99 o
   2  -5   9       17.00       16.78      6.25 o
   3  -5   9      158.51      184.99      6.83 o
  -5  -4   9        0.92       -1.32     11.46 o
  -4  -4   9       86.62      119.21     16.83 o
  -3  -4   9        1.98        2.20      5.63 o
  -2  -4   9       45.85       49.64     10.15 o
  -1  -4   9      217.93      222.95     14.41 o
   0  -4   9      123.96      121.79     15.81 o
   1  -4   9       64.71       50.59      6.18 o
   2  -4   9      179.07      158.42     11.01 o
   3  -4   9      361.30      372.48      9.98 o
  -6  -3   9       23.97       -0.09      4.88 o
  -5  -3   9       14.97       21.36     12.05 o
  -4  -3   9      105.65      102.24     16.05 o
  -3  -3   9       20.13       26.93      8.82 o
  -2  -3   9       63.04       48.88     16.73 o
  -1  -3   9      256.37      263.34     23.82 o
   0  -3   9      177.74      189.34     11.16 o
   1  -3   9       13.73       13.29      4.11 o
   2  -3   9      505.31      483.12     14.37 o
   3  -3   9        2.30        0.44      1.21 o
   4  -3   9      171.71      169.88      4.11 o
  -6  -2   9        6.46        0.00      3.41 o
  -5  -2   9       24.14       -0.06      3.96 o
  -4  -2   9        9.77        7.03      2.20 o
  -3  -2   9      247.45      271.79      7.98 o
  -2  -2   9       10.61        9.17      2.58 o
  -1  -2   9      114.42      119.01      9.17 o
   0  -2   9      393.02      387.11     18.72 o
   1  -2   9        6.97       10.51      2.85 o
   2  -2   9      200.94      191.07      8.40 o
   3  -2   9      104.34       88.48      4.16 o
   4  -2   9       90.52       83.89      2.10 o
  -6  -1   9        0.84        0.00      3.14 o
  -5  -1   9       28.35       27.34     15.02 o
  -4  -1   9       44.55       56.77      4.27 o
  -3  -1   9        0.14        0.25      1.88 o
  -2  -1   9       66.97       67.44      8.61 o
  -1  -1   9      234.10      230.76     10.15 o
   0  -1   9      295.47      311.81     12.74 o
   1  -1   9      124.27      139.44      9.87 o
   2  -1   9      125.48      136.54     10.94 o
   3  -1   9      611.27      662.01     26.38 o
   4  -1   9       16.08       17.13      1.55 o
  -6   0   9       17.07       -0.01      3.58 o
  -5   0   9        0.55       -1.11      2.04 o
  -4   0   9       48.63       50.88      5.56 o
  -3   0   9       60.87       49.85      8.68 o
  -2   0   9       71.90       78.94      6.50 o
  -1   0   9      460.09      493.46     17.11 o
   0   0   9        2.43       -0.52      3.12 o
   1   0   9      232.85      270.50     20.43 o
   2   0   9       85.50       84.62      9.59 o
   3   0   9       29.23       26.23      7.84 o
   4   0   9      656.32      766.86     31.81 o
   5   0   9       23.30       17.14      1.82 o
  -6   1   9       30.23       21.60      9.49 o
  -5   1   9       52.64       48.98      6.58 o
  -4   1   9       77.26       85.31      7.28 o
  -3   1   9       88.90       89.87      7.19 o
  -2   1   9       69.46       57.03      6.83 o
  -1   1   9      107.96      108.72      8.78 o
   0   1   9      223.68      232.33     12.51 o
   1   1   9       56.55       72.38      8.71 o
   2   1   9      372.73      410.36     18.90 o
   3   1   9       12.38        9.27     11.35 o
   4   1   9      219.13      230.09     17.06 o
   5   1   9        8.45        7.55      1.71 o
   6   1   9        0.79       -0.60      2.52 o
  -6   2   9        1.13        2.88      3.89 o
  -5   2   9        1.09        4.78      6.91 o
  -4   2   9       92.08       92.28      8.71 o
  -3   2   9       76.61       97.26     13.65 o
  -2   2   9       35.27       36.43     11.08 o
  -1   2   9       89.70       91.61     14.62 o
   0   2   9      265.01      300.01     22.52 o
   1   2   9       18.15       22.00      7.12 o
   2   2   9       51.45       73.66     10.49 o
   3   2   9      340.37      385.40     20.60 o
   4   2   9       20.46       25.96      8.66 o
   5   2   9      112.91      123.53      7.60 o
   6   2   9      108.46      118.63     10.76 o
   7   2   9       23.70       27.84      4.15 o
  -6   3   9        8.91       16.55     11.52 o
  -5   3   9       56.50       68.24     10.30 o
  -4   3   9        1.10       -1.31      4.10 o
  -3   3   9        4.89        2.31      4.42 o
  -2   3   9      208.66      208.75     21.10 o
  -1   3   9      160.35      155.53     19.52 o
   1   3   9      190.77      194.81     14.12 o
   2   3   9       56.85       56.13      9.97 o
   3   3   9      354.48      360.01     21.15 o
   4   3   9       92.19      105.94     13.41 o
   5   3   9       37.26       33.60      6.20 o
   6   3   9      150.17      158.36      9.36 o
   7   3   9        3.54        4.57      3.47 o
  -6   4   9        3.77        9.69      8.27 o
  -5   4   9        8.15        6.38      7.07 o
  -4   4   9       34.76       40.95     16.44 o
  -3   4   9       54.80       59.50      9.01 o
  -2   4   9       30.04       27.06      7.80 o
  -1   4   9       18.35       20.88      7.55 o
   0   4   9        5.07        9.37      6.56 o
   1   4   9      381.28      441.37     22.59 o
   2   4   9       10.26        0.44      4.72 o
   3   4   9       57.83       62.65     18.92 o
   4   4   9      184.19      241.47     18.33 o
   5   4   9        1.31        1.23      4.00 o
   6   4   9       26.39       31.62      4.98 o
   7   4   9       52.09       66.58      7.99 o
   8   4   9        2.60        3.34      2.69 o
  -5   5   9        5.14       -2.52      8.32 o
  -4   5   9        1.45       14.13      7.64 o
  -3   5   9       64.52       59.81     11.67 o
  -2   5   9       21.54       17.36      8.20 o
  -1   5   9        0.14        8.33      5.31 o
   0   5   9       96.69       99.86     13.35 o
   1   5   9       17.34       11.22      8.05 o
   2   5   9      273.97      324.18     32.73 o
   3   5   9       52.68       65.41     11.59 o
   4   5   9       35.95       33.02      5.80 o
   5   5   9       85.68       79.96      7.92 o
   6   5   9        5.73        7.80      3.65 o
   7   5   9       25.86        0.07      3.67 o
   8   5   9       13.24        7.00      8.12 o
  -5   6   9        9.84       15.77     10.10 o
  -4   6   9       19.21       39.99     11.97 o
  -3   6   9       14.08        0.69     17.33 o
  -2   6   9       49.63       -0.33     10.45 o
  -1   6   9        7.14        0.17      6.76 o
   0   6   9       51.24       47.71     11.79 o
   1   6   9       29.51       40.98     11.69 o
   2   6   9        6.83        8.83      7.51 o
   3   6   9       75.84       83.31     13.44 o
   4   6   9        0.96        3.57      4.88 o
   5   6   9       38.54       -0.35      4.14 o
   6   6   9       28.96       32.51      5.79 o
   7   6   9        1.54        3.08      3.49 o
  -4   7   9        6.59       -0.39      6.92 o
  -3   7   9        4.41       -1.92      6.01 o
  -2   7   9        5.08        0.18      9.10 o
  -1   7   9       22.02       -0.25      9.41 o
   0   7   9        0.43        0.41      8.69 o
   1   7   9       99.57      149.28     27.16 o
   2   7   9        1.39        0.44     11.49 o
   3   7   9       13.41        0.11      4.30 o
   4   7   9       75.33       85.68      8.75 o
   5   7   9        2.84       -0.54      4.46 o
   6   7   9       14.55        0.92      2.73 o
   7   7   9        2.77        0.11      2.07 o
  -4   8   9        2.82       -0.85      8.16 o
  -3   8   9        8.98        0.10      7.97 o
  -2   8   9        0.65        0.19      7.25 o
  -1   8   9       32.04        1.84     24.37 o
   0   8   9        9.54       16.12      9.63 o
   1   8   9       23.21       24.39      9.63 o
   2   8   9        1.92        7.04      8.26 o
   3   8   9        0.40        1.96      4.75 o
   4   8   9       12.76        0.31      3.25 o
   5   8   9       17.18       11.27     10.58 o
   6   8   9        4.05       -2.42      4.44 o
  -2   9   9        6.16       -1.40     15.26 o
  -1   9   9        1.69        0.34     14.09 o
   0   9   9        9.34       10.92      8.87 o
   1   9   9       24.90       20.95     10.25 o
   2   9   9       34.60       32.69     26.00 o
   3   9   9       21.71        1.85      4.97 o
   4   9   9        0.96       -1.48      5.46 o
   5   9   9       17.00       11.77     11.10 o
  -1  10   9        2.05       -4.81     14.08 o
   0  10   9        3.06       15.30     10.90 o
   1  10   9        1.67        0.08      6.16 o
   2  10   9        1.94       -3.07      6.02 o
   3  10   9        5.51        2.15      5.53 o
  -1  -8  10        8.92       16.09     13.35 o
   0  -8  10      107.09       85.38     11.14 o
   1  -8  10        2.37        3.20      3.91 o
   2  -8  10        1.12        0.40      2.56 o
  -2  -7  10       21.95       36.71     10.95 o
  -1  -7  10        3.72        6.98      6.33 o
   0  -7  10        6.37        8.02      5.28 o
   1  -7  10       87.09       88.77      9.15 o
   2  -7  10        2.41        3.09      3.38 o
  -3  -6  10      118.44      132.07     28.87 o
  -2  -6  10       12.97        0.00      4.10 o
  -1  -6  10       18.94        0.89      7.79 o
   0  -6  10      150.12      159.03     20.45 o
   1  -6  10      109.57      113.02      9.12 o
   2  -6  10       98.23      104.41      7.43 o
   3  -6  10       15.36       13.87      3.18 o
  -4  -5  10        1.05        3.13      7.86 o
  -3  -5  10       13.86       19.47     10.36 o
  -2  -5  10       21.54       23.67      9.50 o
  -1  -5  10        3.71        6.68      8.86 o
   0  -5  10       88.22      101.18     10.25 o
   1  -5  10       26.61       34.04      5.67 o
   2  -5  10       83.65       82.16      6.39 o
   3  -5  10       90.76       82.75      5.06 o
  -5  -4  10       17.03       31.54     23.48 o
  -4  -4  10       26.29       27.54     12.12 o
  -3  -4  10        0.39        0.17      3.94 o
  -2  -4  10      172.93      162.53     15.97 o
  -1  -4  10        5.19       -0.68      3.98 o
   0  -4  10      197.80      209.88     20.87 o
   1  -4  10      113.85      118.50      8.90 o
   2  -4  10       12.39        9.53      3.28 o
   3  -4  10       20.53       16.96      2.84 o
   4  -4  10      119.00       90.51      2.88 o
  -5  -3  10        0.15       -4.12     15.34 o
  -4  -3  10        8.14        9.99      9.54 o
  -3  -3  10       90.43      114.57     14.88 o
  -2  -3  10       48.79       61.98     11.05 o
  -1  -3  10        2.43       -0.07      1.74 o
   0  -3  10      210.32      194.20     12.21 o
   1  -3  10      289.91      287.46     12.89 o
   2  -3  10       79.43       84.02      6.23 o
   3  -3  10        8.89        4.68      3.28 o
   4  -3  10      308.56      288.10      7.55 o
  -5  -2  10       30.91       33.14     13.66 o
  -4  -2  10       34.50       42.73     12.80 o
  -3  -2  10       53.75       55.01      6.49 o
  -2  -2  10        3.28        0.35      3.27 o
  -1  -2  10      316.81      351.59     10.55 o
   0  -2  10       83.94       80.64      7.04 o
   1  -2  10        8.06        7.04      2.91 o
   2  -2  10      352.62      393.40     32.88 o
   3  -2  10        3.52        2.69      1.85 o
   4  -2  10      110.62      118.50      5.24 o
  -6  -1  10        1.92        0.03      4.41 o
  -5  -1  10       20.35       29.49     13.24 o
  -4  -1  10        7.01       11.17      3.68 o
  -3  -1  10        4.76        4.47      4.40 o
  -2  -1  10       67.40       69.13      5.69 o
  -1  -1  10       15.45       24.85      4.76 o
   0  -1  10       16.18       30.22      9.82 o
   1  -1  10      133.83      134.78     17.70 o
   2  -1  10      167.48      183.21     13.57 o
   3  -1  10       45.28       57.16     10.25 o
   4  -1  10       50.62       43.46      2.60 o
  -6   0  10       14.08        0.01      3.77 o
  -5   0  10        6.23        7.76      5.80 o
  -4   0  10       24.45       28.76      5.11 o
  -3   0  10       14.46        8.76      6.03 o
  -2   0  10      138.89      138.05      8.34 o
  -1   0  10      196.56      201.87     11.07 o
   0   0  10       30.65       39.15      6.82 o
   1   0  10      288.25      321.95     15.89 o
   2   0  10       19.69       24.08      7.28 o
   3   0  10      205.57      241.13     17.12 o
   4   0  10      224.11      246.22     19.04 o
   5   0  10        0.80        2.32      1.53 o
  -5   1  10        0.38       -0.73      2.28 o
  -4   1  10       18.53       19.54      5.17 o
  -3   1  10       33.87       35.19      5.85 o
  -2   1  10       32.43       24.14      9.64 o
  -1   1  10      118.84      125.47     16.30 o
   0   1  10        3.22        3.61      3.96 o
   1   1  10      131.10      142.05     19.52 o
   2   1  10      115.44      141.69     20.69 o
   3   1  10       42.65       58.06     10.79 o
   4   1  10       85.64      113.95     14.08 o
   5   1  10       15.81       18.41      2.36 o
   6   1  10      110.82      143.48     17.81 o
  -6   2  10        0.39        2.26      4.85 o
  -5   2  10       19.09       24.45      6.77 o
  -4   2  10        9.59        4.66      4.46 o
  -3   2  10       26.12       23.27      6.09 o
  -2   2  10       67.75       59.03      8.36 o
  -1   2  10       72.83       87.81      9.60 o
   0   2  10        2.35        2.52      4.59 o
   1   2  10       51.56       44.94      8.88 o
   2   2  10      193.28      199.06     15.93 o
   3   2  10       79.06      114.20     21.12 o
   4   2  10        5.45       11.80      8.49 o
   5   2  10      141.20      158.83      9.03 o
   6   2  10       14.32       10.55      3.36 o
   7   2  10       20.14       15.64      6.50 o
  -5   3  10       11.46       18.45      7.18 o
  -4   3  10       41.08       49.05      8.99 o
  -3   3  10       32.13       35.37      7.60 o
  -2   3  10       66.84       80.62     15.69 o
  -1   3  10       21.13       18.12      6.94 o
   0   3  10       92.23      109.32     11.94 o
   1   3  10      174.23      181.34     14.93 o
   2   3  10       45.33       46.94     10.54 o
   3   3  10      156.94      165.95     25.60 o
   4   3  10        3.57       -2.17      4.89 o
   5   3  10      107.58       97.98      9.31 o
   6   3  10       33.40       41.67      4.14 o
   7   3  10        0.11       -1.36      1.88 o
  -5   4  10       17.97       14.09      9.39 o
  -4   4  10        5.22       11.52      7.00 o
  -3   4  10        3.68        3.53      5.50 o
  -2   4  10        3.35        0.87      5.11 o
  -1   4  10       75.75       88.72     19.91 o
   0   4  10       25.96       27.20     14.43 o
   1   4  10       59.80       61.96     19.47 o
   2   4  10       28.92       30.22     17.48 o
   3   4  10       67.60       94.41     14.11 o
   4   4  10       32.19       46.07     11.69 o
   5   4  10       23.44       21.72      4.61 o
   6   4  10      115.59      126.11     12.07 o
   7   4  10        3.20        2.90      3.69 o
   8   4  10        9.40       13.61     10.02 o
  -5   5  10        4.01        6.96      8.67 o
  -4   5  10       10.97       19.05     10.34 o
  -3   5  10       22.61       21.90      9.53 o
  -2   5  10        1.61       -0.76      4.35 o
  -1   5  10      110.42      142.19     14.94 o
   0   5  10        1.82        0.64      3.85 o
   1   5  10        0.58       -0.86      5.55 o
   2   5  10       35.21       27.68     10.64 o
   3   5  10        2.42       -0.91      4.81 o
   4   5  10       60.94       68.06     13.85 o
   5   5  10       30.32       40.10      5.88 o
   6   5  10        4.71        8.14      5.34 o
   7   5  10       14.34       16.23      6.18 o
  -4   6  10        3.88        6.10      8.98 o
  -3   6  10       11.05        0.38      9.99 o
  -2   6  10        2.05       -0.18      2.36 o
  -1   6  10        0.66       -0.76      9.73 o
   0   6  10       86.33       -1.12     22.68 o
   1   6  10       14.58       -0.21      9.13 o
   2   6  10       48.25       -0.21     19.74 o
   3   6  10       44.54        0.25      8.55 o
   4   6  10       11.47        6.24      5.50 o
   5   6  10       27.98       11.37     12.11 o
   6   6  10        5.65        7.55      6.79 o
   7   6  10        8.30        7.28      5.63 o
  -4   7  10        8.06       26.50     12.52 o
  -3   7  10        1.97       -0.06      5.87 o
  -2   7  10       21.70       -1.25      4.97 o
  -1   7  10        2.75       -1.21      9.09 o
   0   7  10        5.96       -0.96      8.78 o
   1   7  10       10.40       -0.02      4.66 o
   2   7  10        1.82       -0.16      3.36 o
   3   7  10       42.08       -1.15      6.72 o
   4   7  10       11.07       -0.46      2.71 o
   5   7  10        0.98        0.20      2.44 o
   6   7  10       37.85       19.26     17.94 o
  -3   8  10        0.39        0.37     11.02 o
  -2   8  10        2.86       -0.87     17.99 o
  -1   8  10       19.95       -0.15     11.16 o
   0   8  10        0.48        0.28      5.94 o
   1   8  10       10.13       12.16      9.30 o
   2   8  10        6.83       -0.16      5.89 o
   3   8  10        8.76       -1.71      4.16 o
   4   8  10       13.24       -0.46      2.56 o
   5   8  10        3.26       -0.17      2.47 o
  -1   9  10        1.63        0.54      5.72 o
   0   9  10       14.22       34.96     13.69 o
   1   9  10        0.77       -2.44      8.71 o
   2   9  10       13.23       -0.10      6.00 o
   3   9  10        6.19        0.55      3.11 o
   4   9  10        0.31        0.06      5.36 o
  -1  -7  11       16.46       16.00      8.22 o
   0  -7  11       85.89       98.94     11.56 o
   1  -7  11        8.40        7.56      7.65 o
   2  -7  11        3.98        3.97      3.42 o
  -2  -6  11        0.07       -0.41      7.50 o
  -1  -6  11       60.26       69.67     11.56 o
   0  -6  11        3.15       -0.88      3.60 o
   1  -6  11        1.18        2.26      3.79 o
   2  -6  11      112.52      121.71     13.27 o
   3  -6  11       22.03       17.60      6.06 o
  -3  -5  11       27.26       29.83     12.66 o
  -2  -5  11        2.81        0.12      3.72 o
  -1  -5  11       31.57       -0.56     15.91 o
   0  -5  11       86.50       86.75     10.32 o
   1  -5  11        4.75        4.68      6.75 o
   2  -5  11      139.58      150.13      8.72 o
   3  -5  11       13.05       12.26      4.97 o
  -4  -4  11        2.20       -1.39      7.01 o
  -3  -4  11        9.51       18.34     10.17 o
  -2  -4  11       18.46       20.94      9.27 o
  -1  -4  11        0.25        0.19      4.93 o
   0  -4  11       66.03       89.25     10.35 o
   1  -4  11       28.25       18.91      5.70 o
   2  -4  11       39.68       44.75      5.45 o
   3  -4  11       60.84       67.19      7.41 o
   4  -4  11        0.52       -0.20      0.69 o
  -4  -3  11       28.41       38.99     14.28 o
  -3  -3  11        1.58        5.37      7.82 o
  -2  -3  11       21.71       16.46      9.39 o
  -1  -3  11      147.00      139.14     13.85 o
   0  -3  11      153.07      156.83     12.62 o
   1  -3  11        7.99        3.41      3.65 o
   2  -3  11      110.71      104.83      7.33 o
   3  -3  11      133.72      132.94      6.50 o
   4  -3  11      108.12      107.24      5.16 o
  -5  -2  11        1.62        7.11     17.45 o
  -4  -2  11       26.60       31.35     13.20 o
  -3  -2  11       20.02       27.93      3.65 o
  -2  -2  11        2.43        1.81      2.52 o
  -1  -2  11       63.64       59.26      5.43 o
   0  -2  11      138.19      143.24     13.14 o
   1  -2  11      170.71      196.73     13.26 o
   2  -2  11      131.92      132.95     16.72 o
   3  -2  11        8.30       -1.53      2.49 o
   4  -2  11      121.76      113.85      4.33 o
  -5  -1  11        2.38        2.15     14.09 o
  -4  -1  11        0.70       -1.17      7.39 o
  -3  -1  11       73.51       83.63     10.38 o
  -2  -1  11        0.08        0.94      2.48 o
  -1  -1  11       16.40       17.18      4.51 o
   0  -1  11       53.10       54.94      7.43 o
   1  -1  11       38.58       58.28      8.43 o
   2  -1  11       23.76       29.54     13.97 o
   3  -1  11       81.60       81.80     12.77 o
   4  -1  11       18.04       27.00      2.70 o
   5  -1  11       55.05       53.35      1.66 o
  -4   0  11       20.19       22.39      5.28 o
  -3   0  11       12.49       12.58      7.19 o
  -2   0  11       42.50       52.77      6.39 o
  -1   0  11       38.80       28.34      9.50 o
   0   0  11       28.94       33.72      7.01 o
   1   0  11      151.26      165.40     12.98 o
   2   0  11       13.36       14.20      6.95 o
   3   0  11      317.64      355.21     21.53 o
   4   0  11        0.53        3.83      6.32 o
   5   0  11       52.24       44.40     22.79 o
  -5   1  11        6.91        4.90      4.76 o
  -4   1  11       26.13       27.97     10.52 o
  -3   1  11        7.33        6.55      3.83 o
  -2   1  11       16.83       13.83      8.42 o
  -1   1  11      109.49       92.55      9.55 o
   0   1  11       53.67       60.07      8.68 o
   1   1  11      268.08      317.77     17.93 o
   2   1  11        2.02        2.48      5.18 o
   3   1  11       15.24       16.19      8.70 o
   4   1  11       79.83       96.69     15.08 o
   5   1  11        1.70        1.29      1.52 o
   6   1  11      115.59      124.49     19.47 o
  -5   2  11        2.84        4.29      4.39 o
  -4   2  11        2.91        4.28      4.84 o
  -3   2  11       20.01       25.56     10.72 o
  -2   2  11        1.77        0.23      3.47 o
  -1   2  11        8.18        9.68      5.68 o
   0   2  11       70.94       85.98     10.44 o
   1   2  11       18.89       27.71      8.46 o
   2   2  11       16.23       18.29      8.31 o
   3   2  11       52.52       45.98     11.25 o
   4   2  11       85.16      126.88     16.10 o
   5   2  11       50.40       72.25      4.92 o
   6   2  11        5.11        4.22      2.95 o
   7   2  11       15.95       27.38     11.90 o
  -5   3  11       17.85       22.73      8.16 o
  -4   3  11       24.63       37.77      8.65 o
  -3   3  11       79.25       84.90     11.14 o
  -2   3  11        4.04        6.38      4.97 o
  -1   3  11       35.22       41.40      8.63 o
   0   3  11       51.40       43.71      9.65 o
   1   3  11       35.39       33.93      9.47 o
   2   3  11       42.49       42.82     10.61 o
   3   3  11       62.99       89.50     13.70 o
   4   3  11       26.76       -0.53      8.23 o
   5   3  11       39.04       42.89      5.04 o
   6   3  11       20.89       17.63      3.43 o
   7   3  11        9.34        4.93     12.74 o
   8   3  11       43.17        4.30      8.08 o
  -4   4  11        0.90        3.44      9.99 o
  -3   4  11        3.48        2.73      6.68 o
  -2   4  11       12.06       10.61     12.61 o
  -1   4  11       22.54       17.86      8.29 o
   0   4  11       14.59       18.24      8.53 o
   1   4  11      114.49      156.67     15.79 o
   2   4  11        0.66       -0.89      3.68 o
   3   4  11       73.10       87.21     14.72 o
   4   4  11       20.83        0.17      3.87 o
   5   4  11       12.12       11.44      6.59 o
   6   4  11       26.73       37.80      5.96 o
   7   4  11        0.14        2.33      3.66 o
  -4   5  11        3.42       10.47      9.97 o
  -3   5  11        2.38       -2.25      9.51 o
  -2   5  11       21.22       22.95      8.38 o
  -1   5  11       18.45       -0.01      6.39 o
   0   5  11        1.43       -1.45      6.69 o
   1   5  11       45.17       -0.99     21.56 o
   2   5  11        5.28       -0.44      9.72 o
   3   5  11       12.75       -1.03      5.71 o
   4   5  11       88.53      110.83     15.70 o
   5   5  11        1.43        1.04      2.75 o
   6   5  11       20.11       18.16      4.82 o
   7   5  11        8.17        6.98      3.82 o
  -3   6  11        4.17       -1.76      7.59 o
  -2   6  11        3.09       -0.61      5.70 o
  -1   6  11       11.52       -0.95      6.58 o
   0   6  11       16.28       -0.77      5.03 o
   1   6  11        3.10        0.50      5.14 o
   2   6  11       96.34      100.65     17.87 o
   3   6  11        0.85        0.99      6.58 o
   4   6  11        4.53        1.96      3.89 o
   5   6  11        7.45        8.10      6.24 o
   6   6  11        0.37       -0.07      1.92 o
  -3   7  11        3.19       -0.33      8.86 o
  -2   7  11       14.77       -0.95     17.41 o
  -1   7  11        0.72        0.07      7.88 o
   0   7  11       18.50       -2.57     11.22 o
   1   7  11        1.36        1.30      5.66 o
   2   7  11        2.82        0.32     11.13 o
   3   7  11       21.86       -0.02     11.23 o
   4   7  11        6.40        0.27      2.65 o
   5   7  11       27.56        0.99      4.65 o
   6   7  11        8.88        6.88      7.78 o
  -2   8  11       16.02       -0.29      6.07 o
  -1   8  11        0.79       -0.01      8.01 o
   0   8  11        0.62        0.12     15.11 o
   1   8  11        7.40       15.50     11.11 o
   2   8  11        0.69        0.52      7.03 o
   3   8  11        9.36       -0.09      6.38 o
   4   8  11        2.89        0.03      3.22 o
   1   9  11        3.81        4.71      9.86 o
   2   9  11        7.24        1.07      8.07 o
  -1  -6  12        3.92        0.48      4.11 o
   0  -6  12        0.38       -0.89      3.94 o
   1  -6  12       38.27       35.36      7.16 o
   2  -6  12        2.04        8.01      3.79 o
  -2  -5  12       11.98        0.24      4.40 o
  -1  -5  12       23.36        0.09      5.71 o
   0  -5  12       35.03       -0.10      8.11 o
   1  -5  12       13.32        0.09      8.84 o
   2  -5  12       67.57       73.11     11.73 o
   3  -5  12        0.60        0.65      1.51 o
  -3  -4  12        8.00       15.70     10.85 o
  -2  -4  12        7.96       -0.20      4.11 o
  -1  -4  12       14.62       -1.02      8.29 o
   0  -4  12       34.76       34.43      8.51 o
   1  -4  12        0.35        3.65      3.96 o
   2  -4  12       94.34      107.09      7.67 o
   3  -4  12       12.00        0.02      2.23 o
  -3  -3  12        0.25        4.05      8.25 o
  -2  -3  12       44.60       72.27     13.06 o
  -1  -3  12        0.07        0.54      4.54 o
   0  -3  12        3.97        0.90      4.13 o
   1  -3  12       82.17       87.66      9.23 o
   2  -3  12        7.52        0.09      3.27 o
   3  -3  12       14.13       -0.02      2.17 o
   4  -3  12       75.23       55.66      4.41 o
  -4  -2  12       15.98       17.61     12.61 o
  -3  -2  12       16.69       18.96     11.09 o
  -2  -2  12       33.73       15.35     25.33 o
  -1  -2  12       40.82       36.76     22.99 o
   0  -2  12        1.17        0.01      2.57 o
   1  -2  12      121.86      121.53     12.21 o
   2  -2  12       30.44       29.40      6.38 o
   3  -2  12       52.58       48.81     28.05 o
   4  -2  12       51.08       53.55      5.51 o
  -4  -1  12       15.68       18.09     12.66 o
  -3  -1  12        0.80        1.30      2.51 o
  -2  -1  12       25.81       -0.53      7.49 o
  -1  -1  12       84.40       95.92      8.64 o
   0  -1  12        1.84        3.48      3.95 o
   1  -1  12       14.11       17.85      6.98 o
   2  -1  12       77.69      110.92     20.66 o
   3  -1  12        1.01       -1.59      6.22 o
   4  -1  12       20.58        0.35      2.75 o
  -4   0  12       11.42        7.13      3.67 o
  -3   0  12       25.21       35.31      5.63 o
  -2   0  12       14.35       21.36      5.15 o
  -1   0  12       11.63       13.67      5.25 o
   0   0  12        7.39        0.96      4.38 o
   1   0  12       62.94       54.54     16.40 o
   2   0  12       28.87       32.41      9.36 o
   3   0  12       36.76       39.38     11.38 o
   4   0  12        4.61        0.14      6.58 o
   5   0  12      112.12      138.90     19.56 o
  -4   1  12       18.53       16.17      9.07 o
  -3   1  12        2.69        5.83      4.26 o
  -2   1  12       17.05       15.22      5.33 o
  -1   1  12       18.12       12.47      5.64 o
   0   1  12       32.30       27.94     13.50 o
   1   1  12      125.18      128.82     13.21 o
   2   1  12        0.49        1.73      6.10 o
   3   1  12      173.86      211.60     19.57 o
   4   1  12        0.97        0.69      6.99 o
   5   1  12        1.94       -1.33      4.82 o
   6   1  12       49.29        0.04     15.98 o
  -4   2  12        0.22       -0.07      3.10 o
  -3   2  12        5.59        4.61      6.91 o
  -2   2  12        0.56        3.72      3.19 o
  -1   2  12       56.46       71.73      9.65 o
   0   2  12        1.70        6.26      9.39 o
   1   2  12       11.31       15.32      8.03 o
   2   2  12        7.64       13.03      8.09 o
   3   2  12        0.64       -0.34      4.98 o
   4   2  12       49.17        0.06     12.52 o
   5   2  12       22.58       -0.64      2.00 o
   6   2  12       40.64       44.17      6.37 o
   7   2  12        6.04       13.23     11.68 o
  -4   3  12        2.36        4.63      5.09 o
  -3   3  12        0.51       19.54      8.59 o
  -2   3  12        8.04        4.96      5.63 o
  -1   3  12       36.71       43.50      8.97 o
   0   3  12       15.12       32.57     13.64 o
   1   3  12        1.75        0.12      4.64 o
   2   3  12       75.08       76.58     13.09 o
   3   3  12       10.47        0.41      7.92 o
   4   3  12       20.83        1.19      9.76 o
   5   3  12       16.27       13.55      7.79 o
   6   3  12        0.13        3.82      3.71 o
   7   3  12       14.16       13.76     16.21 o
  -3   4  12       22.94       23.62      9.44 o
  -2   4  12        4.11       -9.99     10.63 o
  -1   4  12        2.73       -2.27      4.44 o
   0   4  12       18.83       -0.08      4.34 o
   1   4  12        7.68       -0.11      7.18 o
   2   4  12       13.76       -0.29      8.67 o
   3   4  12       26.21       -1.12      8.24 o
   4   4  12        8.70       -0.12      8.78 o
   5   4  12       20.04       22.35      5.41 o
   6   4  12       16.05       20.27      6.42 o
   7   4  12        3.88       -0.33      5.78 o
  -3   5  12        0.78       -6.10      6.72 o
  -2   5  12       15.50       21.94      8.86 o
  -1   5  12       13.52        0.32     14.64 o
   0   5  12       10.28       -1.02      5.48 o
   1   5  12        6.92        0.52      4.73 o
   2   5  12       24.28       -0.83      5.52 o
   3   5  12       72.09       78.73     14.10 o
   4   5  12        2.25        1.48      6.96 o
   5   5  12        0.84        0.68      3.82 o
   6   5  12       21.70       27.22      7.87 o
  -2   6  12        0.26       -0.20     15.28 o
  -1   6  12        1.04       -0.90      7.21 o
   0   6  12        1.65        1.06      6.06 o
   1   6  12        8.63       -0.48      9.08 o
   2   6  12        2.09        0.48     10.38 o
   3   6  12        7.59        0.72      7.01 o
   4   6  12       13.50       -0.33     10.83 o
   5   6  12        1.16        2.55      3.95 o
   6   6  12        0.22        4.92      5.10 o
  -1   7  12        0.18        0.03      7.62 o
   0   7  12       27.45        1.27     23.16 o
   1   7  12        0.29        0.37      7.21 o
   2   7  12       19.94       -0.20      7.90 o
   3   7  12        1.90        0.60      6.57 o
   4   7  12        0.32       -0.81      3.58 o
   5   7  12       16.25        2.04      4.33 o
   0   8  12        6.25        0.42     11.40 o
   1   8  12        0.04        0.73      8.97 o
   2   8  12        0.66        0.24      6.45 o
   3   8  12        8.32        0.62      5.98 o
   0  -5  13        1.13       -0.17      4.25 o
   1  -5  13        6.87        5.51      8.55 o
   2  -5  13       30.80       -0.07      8.63 o
  -1  -4  13       23.60       -1.26      5.33 o
   0  -4  13       18.71        1.04     11.97 o
   1  -4  13       43.05       -0.14      5.93 o
   2  -4  13       26.00       -0.05      4.00 o
   3  -4  13        2.51        0.02      1.15 o
  -2  -3  13        1.86        0.08      3.88 o
  -1  -3  13        1.61        0.11      6.51 o
   0  -3  13        8.04       -0.33      6.23 o
   1  -3  13       15.06       15.63      6.03 o
   2  -3  13        3.48        0.13      2.44 o
   3  -3  13       42.33       40.39      4.91 o
  -3  -2  13        1.11        0.17      4.97 o
  -2  -2  13       10.44        4.71      8.28 o
  -1  -2  13       22.02        0.17      2.92 o
   0  -2  13       53.23       60.13     34.66 o
   1  -2  13       15.93       19.54      4.79 o
   2  -2  13       16.14       -0.11      3.04 o
   3  -2  13       58.57       55.44      5.88 o
  -3  -1  13        5.69        2.45      7.94 o
  -2  -1  13        5.60        3.76      6.89 o
  -1  -1  13        5.87       -1.46      2.96 o
   0  -1  13       31.77       48.74      7.97 o
   1  -1  13       95.37      122.09     12.78 o
   2  -1  13        0.66        0.00      5.26 o
   3  -1  13        2.75       -0.03      2.28 o
   4  -1  13       44.65       45.29     24.59 o
  -3   0  13        3.00        2.89      3.26 o
  -2   0  13        1.99        5.91      7.04 o
  -1   0  13       18.44       18.82      5.79 o
   0   0  13       24.80       24.43      7.25 o
   1   0  13        0.84        0.29      4.08 o
   2   0  13        5.43        0.05      6.18 o
   3   0  13       34.19        0.10      9.39 o
   4   0  13       17.84        0.35     10.57 o
   5   0  13       17.99        0.76     11.19 o
  -3   1  13        5.87        6.34      8.56 o
  -2   1  13       13.48       12.98      5.67 o
  -1   1  13        0.19       -0.73      6.55 o
   0   1  13        8.62        9.53      6.09 o
   1   1  13       34.44       -0.13      7.52 o
   2   1  13       15.84       -0.06     10.69 o
   3   1  13       49.45        0.37      9.47 o
   4   1  13        2.83        0.84      8.01 o
   5   1  13       37.53        0.07     11.56 o
   6   1  13        0.91       -0.38      6.80 o
  -3   2  13        0.75        1.05      6.69 o
  -2   2  13       11.71       10.92      6.39 o
  -1   2  13       11.77       12.03      6.23 o
   0   2  13        1.83        1.47      4.96 o
   1   2  13       17.18       25.68      8.50 o
   2   2  13        0.29       -1.07     10.43 o
   3   2  13       14.05       -0.86      8.23 o
   4   2  13       28.45       -0.36      9.96 o
   5   2  13        0.27        0.71      7.34 o
   6   2  13       20.57        0.16      5.98 o
  -3   3  13        6.83        2.85     11.39 o
  -2   3  13        1.77        0.27      3.91 o
  -1   3  13        2.09        0.05      7.78 o
   0   3  13       23.10       21.88      8.71 o
   1   3  13       29.99        0.06      3.84 o
   2   3  13       11.47        1.15      3.34 o
   3   3  13        0.53       -0.94      9.15 o
   4   3  13       17.00        0.06     15.30 o
   5   3  13        2.23       -0.74     13.23 o
   6   3  13        5.00        1.39     11.99 o
  -2   4  13       12.62        9.86      8.62 o
  -1   4  13        1.37       -2.92      4.73 o
   0   4  13        2.70       -0.85      7.95 o
   1   4  13        1.08        0.89      4.85 o
   2   4  13       11.65        0.40      5.65 o
   3   4  13       11.95        0.29      5.48 o
   4   4  13        0.58        0.53      4.96 o
   5   4  13       19.43       20.59      5.31 o
   6   4  13        8.02        6.21      3.35 o
  -2   5  13       15.61        8.51      8.36 o
  -1   5  13        0.06       -3.74      6.01 o
   0   5  13        9.36        0.31      4.93 o
   1   5  13       10.98        0.69      7.53 o
   2   5  13        2.55        0.07      5.73 o
   3   5  13       12.31        0.79      5.59 o
   4   5  13        2.60        0.31      5.99 o
   5   5  13       22.25       23.96      6.40 o
  -1   6  13        0.16       -0.79      5.66 o
   0   6  13        0.53        1.52      8.99 o
   1   6  13        5.69        0.00      5.31 o
   2   6  13        2.70       -0.90      6.56 o
   3   6  13        1.66        0.03      6.35 o
   4   6  13        3.32       -0.07      6.14 o
   1   7  13        0.78        0.44      6.30 o
   2   7  13        8.30       -0.48     11.04 o
   3   7  13        1.16        1.42     11.07 o
   1  -4  14       14.85       10.98      6.18 o
   2  -4  14       26.07        0.02      1.67 o
   0  -3  14        6.02        0.84      5.15 o
   1  -3  14        0.69        1.88      6.47 o
   2  -3  14        5.04       -0.13      1.93 o
   3  -3  14        2.33       -0.12      1.74 o
  -1  -2  14        0.33        0.45      3.48 o
   0  -2  14        1.06        0.22      2.30 o
   1  -2  14       70.83       73.00      7.41 o
   2  -2  14       17.59       -0.03      3.17 o
   3  -2  14       11.69       -0.02      1.65 o
  -1  -1  14        6.43        0.86      3.24 o
   0  -1  14       13.81       16.55      6.44 o
   1  -1  14        0.21       -0.02      6.11 o
   2  -1  14       16.35       -0.04      2.04 o
   3  -1  14       33.32       -0.04      5.13 o
   4  -1  14       14.00       -0.10     10.13 o
  -2   0  14        3.84        2.80      2.86 o
  -1   0  14       13.25       28.29     10.20 o
   0   0  14       13.88        0.02      4.50 o
   1   0  14        8.70        0.02      6.64 o
   2   0  14       25.01       -0.24      4.53 o
   3   0  14        2.34        0.05     10.99 o
   4   0  14        5.94        0.42      6.61 o
   5   0  14        6.06        0.01      9.04 o
  -2   1  14        7.01       20.54      6.00 o
  -1   1  14        1.47       -1.21      3.64 o
   0   1  14        9.03       -0.01      5.51 o
   1   1  14        0.49        0.03      6.74 o
   2   1  14        7.19        0.09      3.59 o
   3   1  14        9.21        0.58      8.18 o
   4   1  14        2.05       -0.30      5.08 o
   5   1  14       32.09        0.54     11.79 o
  -2   2  14        9.87       12.23      6.35 o
  -1   2  14        0.68       -2.51      4.60 o
   0   2  14        1.39       -4.28      4.28 o
   1   2  14       11.35       12.03      8.61 o
   2   2  14        2.85        0.23      4.34 o
   3   2  14       45.41        0.05     12.03 o
   4   2  14        0.00       -0.47     11.04 o
   5   2  14        5.76        0.01      8.91 o
  -1   3  14        4.80        5.11      5.59 o
   0   3  14        3.86        4.14      4.92 o
   1   3  14        5.62       27.92     13.48 o
   2   3  14        5.38        0.74      4.95 o
   3   3  14        5.67        0.40      5.85 o
   4   3  14        4.41       -0.11      8.89 o
   5   3  14        0.67        0.93      8.50 o
  -1   4  14        0.91       -2.11     12.32 o
   0   4  14       12.25       12.63      8.26 o
   1   4  14        0.59        0.12      5.20 o
   2   4  14        3.63       -0.28      8.67 o
   3   4  14        3.30       -0.12      4.90 o
   4   4  14        3.03        0.23      5.78 o
   5   4  14       10.69        0.03      2.06 o
   0   5  14        9.97        0.24      9.00 o
   1   5  14        1.95       -0.95      3.77 o
   2   5  14        2.65        0.73      6.84 o
   3   5  14        6.34        0.46      7.09 o
   4   5  14        0.27       -0.15      7.78 o
   1  -1  15        3.76       -0.18      3.34 o
   2  -1  15        0.03       -5.16      5.16 o
   3  -1  15        9.82        0.02      2.93 o
   1   0  15       14.72        0.12      7.74 o
   2   0  15        4.84        0.01      4.78 o
   3   0  15        3.28       -0.05      5.41 o
   4   0  15        5.28       -0.53     14.83 o
   0   1  15        6.58        0.09      6.39 o
   1   1  15        6.40       -0.05      7.66 o
   2   1  15        4.56       -0.11      6.62 o
   3   1  15        1.47       -0.01      5.47 o
   4   1  15        2.46        0.26      7.56 o
   1   2  15        5.27       -0.03      7.27 o
   2   2  15        0.38        0.08      8.46 o
   3   2  15        4.71       -0.41      9.06 o
   1   3  15       10.99       19.29      9.38 o
   2   3  15        0.04       -0.24      4.40 o
   3   3  15       11.94       -0.60      6.57 o
 
